# Supplementary material for: γδ T cells are effectors of immunotherapy in cancers with HLA class I defects
Source: Nature. 2023 Jan 11;613(7945):743–50. doi: 10.1038/s41586-022-05593-1 (PMC9876799; doi:10.1038/s41586-022-05593-1)
Supplement: Supplementary file 3 — Characteristics of clinical samples from 71 patients with MMR-d cancers from the DRUP study. [file 41586_2022_5593_MOESM3_ESM.xlsx]

## Sheet: Sheet1
Supplemental Table 1. Characteristics of clinical samples from 71 patients with MMR-d cancers from the DRUP study.
hmfPatientId	hmfSampleId	tumorType	biopsySite	msStatus	tmbPerMb	tumorPurity	ploidy	ICB_treatment	Clinical_benefit	B2M_status	B2M_status_extended	total_number_of_B2M_muts	number_of_B2M_missense_muts	number_of_B2M_nonsense_muts	number_of_B2M_splice_muts	number_of_B2M_inframe_indels	number_of_B2M_frameshift_indels	biallelic_B2M_alteration	B2M_minCopyNumber	B2M_maxCopyNumber	B2M_mutation_details	combined_B2M_variant_CN	phasing	phasing_remark	gd1_3 TCRs (log2[RPM+1])	KIRs (log2[RPM+1])	NK cell markers (log2[RPM+1])	CD4 (log2[RPM+1])	ab TCRs (log2[RPM+1])	CD8A_B (log2[RPM+1])	CD45 (log2[RPM+1])
HMF001099	HMF001099A	Colorectal cancer	Abdomen/Abdominal wall	MSI	280.355	0.55	2.04	Nivolumab	1	wildtype	wildtype	0	0	0	0	0	0	False							0	0.0898037	0.164926	5.17472	0.203889	2.13207	5.78571
HMF003575	HMF003575A	Bladder cancer	Not available	MSI	90.0024	0.66	2.12	Nivolumab	1	wildtype	wildtype	0	0	0	0	0	0	False							0.144939	0.255544	1.07513	5.39559	0.531369	5.25268	7.2785
HMF003505	HMF003505A	Cervical cancer	Lymph node	MSI	55.538	0.26	2	Nivolumab	1	Altered	multiple_mutations_biallelic	2	0	1	0	0	1	True	2.065	2.065	MUTATION 1: nucl_change: c.3G>A, AA_change: p.Met1?, effect: start_lost, impact: HIGH, variant_copy_number: 1.10; MUTATION 2: nucl_change: c.37_38delCT, AA_change: p.Leu15fs, effect: frameshift_variant, impact: HIGH, variant_copy_number: 0.895	1.995	trans		0.6801	0.246121	1.77242	6.95572	0.830101	4.59695	8.3714
HMF001651	HMF001651A	Colorectal cancer	Liver	MSI	142.21	0.31	2.1	Nivolumab	1	wildtype	wildtype	0	0	0	0	0	0	False							0.29037	0.260094	0.703556	4.55769	0.290954	3.23001	6.28514
HMF001880	HMF001880A	Breast cancer	Thorax/Thorax wall	MSI	46.2298	0.9	1.7	Nivolumab	1	wildtype	wildtype	0	0	0	0	0	0	False							0	0.0233902	0	4.02726	0.0824372	1.19697	4.10788
HMF000872	HMF000872B	Colorectal cancer	Liver	MSI	267.496	0.56	2.12	Nivolumab	1	Altered	multiple_mutations_possibly_biallelic	2	0	0	1	0	1	possibly_true	2.0209	2.0209	MUTATION 1: nucl_change: c.37_38delCT, AA_change: p.Leu15fs, effect: frameshift_variant, impact: HIGH, variant_copy_number: 1.12; MUTATION 2: nucl_change: c.68-2A>G, AA_change: none; effect: splice_acceptor_variant&intron_variant, impact: HIGH, variant_copy_number: 1.08	2.2	unknown	no overlapping reads	0.391958	0.366898	0.764331	5.17255	0.210678	1.90565	5.98128
HMF004000	HMF004000A	Endometrial cancer	Thorax/Thorax wall	MSI	193.179	0.48	2.08	Durvalumab	1	wildtype	wildtype	0	0	0	0	0	0	False							0.12289	0.328578	0.570946	4.62662	0.193845	1.84915	5.62358
HMF004249	HMF004249A	Small intestine cancer	Small intestine	MSI	274.731	0.51	2.12	Durvalumab	1	wildtype	wildtype	0	0	0	0	0	0	False							0.0491856	0.449702	1.60306	5.01325	0.257597	2.18882	7.57498
HMF003839	HMF003839B	Breast cancer	Lymph node	MSI	122.63	0.73	2.04	Durvalumab	0	wildtype	wildtype	0	0	0	0	0	0	False							0	0	0.634989	4.4671	0.0832821	1.42195	4.95072
HMF004810	HMF004810A	Colorectal cancer	Perioneum/Omentum	MSI	405.019	0.7	2	Nivolumab	1	Altered	single_mutation	1	0	0	1	0	0	False	2.0337	2.0337	MUTATION 1: nucl_change: c.346+2T>C, AA_change: p.Gly116Gly, effect: splice_donor_variant&intron_variant, impact: HIGH, variant_copy_number: 0.956	0.956			0.0475708	0.0869226	0.239791	5.21729	0.248693	2.91192	6.34004
HMF004616	HMF004616B	Colorectal cancer	Abdomen/Abdominal wall	MSI	59.9507	0.2	2	Durvalumab	1	Altered	mutation_and_LOH	1	0	1	0	0	0	True	1.0023	1.0023	MUTATION 1: nucl_change: c.64C>T, AA_change: p.Gln22*, effect: stop_gained, impact: HIGH, variant_copy_number: 1.15	1.15			0	0	0	5.72926	0.135412	1.90891	6.08617
HMF004509	HMF004509B	Bile duct cancer	Abdomen/Abdominal wall	MSI	20.7873	0.42	4.05	Nivolumab	1	wildtype	wildtype	0	0	0	0	0	0	False							0.39816	0.600957	1.51851	6.77708	0.473749	4.20779	8.1798
HMF005054	HMF005054A	Colorectal cancer	Lymph node	MSI	319.091	0.53	2.06	Nivolumab	1	wildtype	wildtype	0	0	0	0	0	0	False							0.0830506	0.0984801	0.751924	5.93084	0.304401	2.59134	6.75017
HMF005055	HMF005055A	Colorectal cancer	Lung	MSI	125.431	0.32	2.1	Nivolumab	0	wildtype	wildtype	0	0	0	0	0	0	False							0.343305	0.169113	0.802996	6.86376	0.86886	5.1901	8.29978
HMF005056	HMF005056A	Small intestine cancer	Lymph node	MSI	95.8688	0.33	4	Nivolumab	1	wildtype	wildtype	0	0	0	0	0	0	False							0.332547	0.160672	0.659902	5.19905	0.513335	3.24079	7.05954
HMF005057	HMF005057A	Colorectal cancer	Colon/Rectum	MSI	293.344	0.85	1.98	Nivolumab	1	wildtype	wildtype	0	0	0	0	0	0	False							0.0323643	0.136355	0.322051	4.43627	0.148575	1.80156	4.96534
HMF005229	HMF005229A	Colorectal cancer	Colon/Rectum	MSI	130.87	0.46	1.98	Nivolumab	1	Altered	mutation_and_LOH	1	0	0	0	0	1	True	2.0154	2.0154	MUTATION 1: nucl_change: c.37_38delCT, AA_change: p.Leu15fs, effect: frameshift_variant, impact: HIGH, variant_copy_number: 2.14	2.14			0.140025	0.375788	1.11747	3.73371	0.226158	1.43235	5.79144
HMF005230	HMF005230A	Colorectal cancer	Colon/Rectum	MSI	404.816	0.74	2	Nivolumab	1	wildtype	wildtype	0	0	0	0	0	0	False							0.0992397	0.271231	1.01405	4.60574	0.252637	1.55414	5.6142
HMF005639	HMF005639A	Colorectal cancer	Colon/Rectum	MSI	225.369	0.54	2.1	Nivolumab	1	wildtype	wildtype	0	0	0	0	0	0	False							0	0.0707528	0.247635	2.46085	0.0771226	0.578118	3.9388
HMF000498	HMF000498A	Endometrial cancer	Lymph node	MSI	57.4984	0.28	2.02	Nivolumab	0	wildtype	wildtype	0	0	0	0	0	0	False							0.309269	0.105114	1.17881	6.94905	0.417329	2.80459	7.5293
HMF004447	HMF004447A	Small intestine cancer	Liver	MSI	192.453	0.44	2.06	Nivolumab	1	Altered	multiple_mutations_possibly_biallelic	2	0	0	0	0	2	possibly_true	1.9912	1.9912	MUTATION 1: nucl_change: c.37_38delCT, AA_change: p.Leu15fs, effect: frameshift_variant, impact: HIGH, variant_copy_number: 1.08; MUTATION 2: nucl_change: c.200delA, AA_change: p.Val69fs, effect: frameshift_variant, impact: HIGH, variant_copy_number: 1.14	2.22	unknown	no overlapping reads	0.0368709	0.0106542	0.345605	3.92714	0.0617383	0.647481	3.79529
HMF005234	HMF005234A	Pancreatic cancer	Perioneum/Omentum	MSI	33.2574	0.39	1.86	Nivolumab	1	wildtype	wildtype	0	0	0	0	0	0	False							0	0	0.248233	3.33789	0.137146	0.555741	5.0131
HMF001371	HMF001371A	Colorectal cancer	Liver	MSI	162.149	0.43	2.02	Nivolumab	1	Altered	mutation_and_LOH	1	0	0	0	0	1	True	1.9936	1.9936	MUTATION 1: nucl_change: c.37_38delCT, AA_change: p.Leu15fs, effect: frameshift_variant, impact: HIGH, variant_copy_number: 1.85	1.85			0.180088	0.287783	0.492393	5.96001	0.21046	2.24487	6.17117
HMF003387	HMF003387A	Colorectal cancer	Not available	MSI	275.504	0.58	2	Nivolumab	1	wildtype	wildtype	0	0	0	0	0	0	False							0.0736135	0.0667795	0.410966	5.61165	0.207118	2.36441	5.89613
HMF000694	HMF000694A	Small intestine cancer	Abdomen/Abdominal wall	MSI	125.04	0.58	2.04	Nivolumab	1	Altered	biallelic_deletion	0	0	0	0	0	0	True	0.0295	0.0295	biallelic_deletion				0.161069	0.175964	0.848242	4.49689	0.277244	2.43683	6.58944
HMF000512	HMF000512A	Colorectal cancer	Lymph node	MSI	81.0038	0.2	2	Nivolumab	1	Altered	single_mutation	1	0	0	0	0	1	False	1.9973	1.9973	MUTATION 1: nucl_change: c.37_38delCT, AA_change: p.Leu15fs, effect: frameshift_variant, impact: HIGH, variant_copy_number: 1.19	1.19			0.0660438	0.173566	0.76116	6.62428	0.596811	2.48934	7.76324
HMF004705	HMF004705A	Bile duct cancer	Liver	MSI	127.05	0.65	1.94	Durvalumab	1	Altered	mutation_and_LOH	1	0	0	0	0	1	True	1.1019	1.1019	MUTATION 1: nucl_change: c.42_45delTCTT, AA_change: p.Ser16fs, effect: frameshift_variant, impact: HIGH, variant_copy_number: 1.20	1.2			0	0.188409	0.564216	4.50309	0.108725	1.09579	4.65555
HMF004300	HMF004300B	Prostate cancer	Lymph node	MSI	65.0175	0.74	2.06	Durvalumab	0	wildtype	wildtype	0	0	0	0	0	0	False							0.0625003	0.0243269	0.293294	3.45364	0.0641329	0.959677	4.63774
HMF005235	HMF005235A	Colorectal cancer	Perioneum/Omentum	MSI	140.476	0.24	1.98	Nivolumab	1	wildtype	wildtype	0	0	0	0	0	0	False							0.0788965	0.0535115	0.76597	4.94035	0.477414	1.75243	5.86538
HMF005236	HMF005236A	Oesophaghus cancer	Adrenal gland	MSI	265.885	0.51	2.06	Nivolumab	1	Altered	multiple_mutations_biallelic	2	1	0	0	0	1	True	2.0306	2.0306	MUTATION 1: nucl_change: c.200delA, AA_change: p.Val69fs, effect: frameshift_variant, impact: HIGH, variant_copy_number: 1.05; MUTATION 2: nucl_change: c.293A>G, AA_change: p.Tyr98Cys, effect: missense_variant, impact: MODERATE, variant_copy_number: 0.912	1.962	trans		0.119446	0.136467	0.477634	3.68769	0.164425	3.19937	5.6145
HMF004759	HMF004759A	Colorectal cancer	Adrenal gland	MSI	158.224	0.31	2.1	Nivolumab	0	wildtype	wildtype	0	0	0	0	0	0	False							0.0704484	0.0573644	0.422022	2.27713	0.0878925	1.02122	4.83
HMF002628	HMF002628A	Colorectal cancer	Lymph node	MSI	136.894	0.32	2.02	Nivolumab	1	wildtype	wildtype	0	0	0	0	0	0	False							0.364662	0.139693	0.795466	7.11047	1.10021	6.52546	8.62705
HMF000458	HMF000458A	Prostate cancer	Adrenal gland	MSI	122.002	0.69	3.7	Nivolumab	1	wildtype	wildtype	0	0	0	0	0	0	False							0.0417641	0.129217	0.349871	4.77796	0.18119	2.84824	4.95543
HMF000191	HMF000191A	Prostate cancer	Prostate	MSI	49.0707	0.22	3.8	Nivolumab	1	Altered	mutation_and_LOH	1	0	0	0	0	1	True	2.0598	2.0598	MUTATION 1: nucl_change: c.136_137delTA, AA_change: p.Tyr46fs, effect: frameshift_variant, impact: HIGH, variant_copy_number: 2.23	2.23			0.297943	0.18112	0.789575	5.62328	0.607906	3.4812	7.56959
HMF000881	HMF000881A	Prostate cancer	Liver	MSI	55.2679	0.73	2.1	Nivolumab	1	wildtype	wildtype	0	0	0	0	0	0	False							0	0.010267	0.266908	5.3465	0.087851	1.03719	5.22764
HMF000501	HMF000501A	Prostate cancer	Lymph node	MSI	55.3879	0.49	1.96	Nivolumab	0	wildtype	wildtype	0	0	0	0	0	0	False							0.297097	0.542262	1.57387	5.45887	0.455679	3.31887	7.21569
HMF003658	HMF003658A	Prostate cancer	Liver	MSI	31.1784	0.6	1.94	Nivolumab	0	wildtype	wildtype	0	0	0	0	0	0	False							0.032506	0.055324	0.637956	4.77914	0.121448	1.65174	5.53755
HMF004717	HMF004717A	Stomach cancer	Not available	MSI	105.836	0.35	3.6	Durvalumab	0	Altered	biallelic_deletion	0	0	0	0	0	0	True	0.0112	0.0112	biallelic_deletion				0	0.110802	0.290456	4.38927	0.256373	2.50547	6.62275
HMF003866	HMF003866B	Prostate cancer	Lung	MSI	55.5929	0.97	2.06	Nivolumab	0	wildtype	wildtype	0	0	0	0	0	0	False							0	0.0137374	0.012324	1.38943	0.00518854	0.933999	1.75614
HMF005645	HMF005645A	Cancer of unknown primary	Bone	MSI	30.4767	0.49	3.05	Nivolumab	1	wildtype	wildtype	0	0	0	0	0	0	False							0.0835633	0.427498	1.06036	6.75826	0.33045	2.70748	7.70245
HMF004754	HMF004754A	Bile duct cancer	Liver	MSI	79.9899	0.59	2.18	Durvalumab	0	wildtype	wildtype	0	0	0	0	0	0	False							0	0.0807179	0	4.18971	0.0815876	0.959034	4.21363
HMF005646	HMF005646A	Stomach cancer	Not available	MSI	139.994	0.51	2.08	Nivolumab	1	wildtype	wildtype	0	0	0	0	0	0	False							0.0380793	0.0560103	0.428185	6.31028	0.306276	2.51829	6.99978
HMF002551	HMF002551A	Colorectal cancer	Abdomen/Abdominal wall	MSI	172.349	0.6	2.12	Nivolumab	0	wildtype	wildtype	0	0	0	0	0	0	False							0	0.114995	0.358994	4.34878	0.0752841	0.945378	4.73189
HMF005647	HMF005647A	Endometrial cancer	Lymph node	MSI	90.8835	0.71	2	Nivolumab	1	wildtype	wildtype	0	0	0	0	0	0	False							0.0976194	0.1898	0.707212	5.01164	0.227129	3.0368	6.1236
HMF004569	HMF004569A	Colorectal cancer	Colon/Rectum	MSI	236.583	0.49	1.98	Nivolumab	1	wildtype	wildtype	0	0	0	0	0	0	False							0	0.0707117	0.450268	3.03966	0.0605128	0.983901	4.586
HMF004860	HMF004860A	Colorectal cancer	Colon/Rectum	MSI	199.128	0.58	1.96	Nivolumab	1	Altered	biallelic_deletion	0	0	0	0	0	0	True	0.0743	0.0743	biallelic_deletion				0.0124883	0.0746937	0.270035	4.20522	0.132484	1.78607	5.49377
HMF005058	HMF005058A	Colorectal cancer	Lymph node	MSI	337.036	0.52	2.02	Nivolumab	1	wildtype	wildtype	0	0	0	0	0	0	False							0	0.0712984	0.430304	5.26464	0.212505	2.19933	5.9958
HMF005648	HMF005648A	Prostate cancer	Lymph node	MSI	27.5908	0.66	1.96	Nivolumab	0	wildtype	wildtype	0	0	0	0	0	0	False							0.103113	0.0411825	0.46763	4.31713	0.187252	2.24152	5.7597
HMF005059	HMF005059A	Colorectal cancer	Liver	MSI	267.402	0.72	1.98	Nivolumab	0	wildtype	wildtype	0	0	0	0	0	0	False							0.229285	0.123618	0.637061	5.39578	0.162813	1.92796	5.58717
HMF000826	HMF000826A	Prostate cancer	Lymph node	MSI	28.4732	0.71	1.96	Nivolumab	0	wildtype	wildtype	0	0	0	0	0	0	False							0.0291247	0.104393	0.113192	4.56192	0.163263	2.22951	4.98806
HMF004982	HMF004982A	Colorectal cancer	Lymph node	MSI	243.18	0.69	2.1	Nivolumab	1	wildtype	wildtype	0	0	0	0	0	0	False							0.110332	0.107881	0.320512	5.46389	0.204387	2.36833	6.2193
HMF005000	HMF005000A	Colorectal cancer	Liver	MSI	14.8262	0.64	3.05	Nivolumab	1	wildtype	wildtype	0	0	0	0	0	0	False							0	0.0592574	0.289078	4.50428	0.0599456	0.980617	4.97613
HMF005242	HMF005242A	Prostate cancer	Prostate	MSI	20.9168	0.33	1.86	Nivolumab	1	wildtype	wildtype	0	0	0	0	0	0	False							0.0635119	0.0864795	0.588888	5.05569	0.239818	2.06498	6.10067
HMF005650	HMF005650A	Endometrial cancer	Endometrium	MSI	62.5796	0.56	1.98	Nivolumab	0	wildtype	wildtype	0	0	0	0	0	0	False							0.0777647	0.0229749	0.42938	5.0413	0.245793	1.50855	6.26003
HMF004933	HMF004933B	Colorectal cancer	Liver	MSI	144.746	0.5	2	Nivolumab	1	Altered	multiple_mutations_biallelic	2	0	0	0	0	2	True	2.1139	2.1139	MUTATION 1: nucl_change: c.37_38delCT, AA_change: p.Leu15fs, effect: frameshift_variant, impact: HIGH, variant_copy_number: 1.15; MUTATION 2: nucl_change: c.42_45delTCTT, AA_change: p.Ser16fs, effect: frameshift_variant, impact: HIGH, variant_copy_number: 0.904	2.054	trans		0.588197	0.53227	1.16752	4.88354	0.186656	1.69177	6.80337
HMF005061	HMF005061A	Colorectal cancer	Colon/Rectum	MSI	145.287	0.44	2	Nivolumab	1	Altered	multiple_mutations_possibly_biallelic	2	0	0	0	0	2	possibly_true	2.05	2.05	MUTATION 1: nucl_change: c.37_38delCT, AA_change: p.Leu15fs, effect: frameshift_variant, impact: HIGH, variant_copy_number: 1.18; MUTATION 2: nucl_change: c.200delA, AA_change: p.Val69fs, effect: frameshift_variant, impact: HIGH, variant_copy_number: 1.50	2.68	unknown	no overlapping reads	0.53625	0.340147	1.23747	4.31734	0.141076	1.7831	5.77662
HMF005243	HMF005243A	Colorectal cancer	Liver	MSI	292.367	0.66	2.02	Nivolumab	0	wildtype	wildtype	0	0	0	0	0	0	False							0	0.0251317	1.05581	4.52	0.0520708	0.944581	4.62771
HMF000269	HMF000269A	Cancer of unknown primary	(Sub)cutane	MSI	277.653	0.78	1.96	Nivolumab	0	wildtype	wildtype	0	0	0	0	0	0	False							0.0329242	0.00630291	0.319993	4.45752	0.094227	1.72722	5.24777
HMF004147	HMF004147A	Colorectal cancer	Lymph node	MSI	293.179	0.71	2.08	Durvalumab	1	Altered	multiple_mutations_biallelic	2	0	0	0	0	2	True	2.0228	2.0228	MUTATION 1: nucl_change: c.36_37insCT, AA_change: p.Ser16fs, effect: frameshift_variant, impact: HIGH, variant_copy_number: 1.08; MUTATION 2: nucl_change: c.42_45delTCTT, AA_change: p.Ser16fs, effect: frameshift_variant, impact: HIGH, variant_copy_number: 0.964	2.044	trans		0.0670806	0.168706	0.929723	5.41212	0.285647	2.36407	6.68835
HMF005245	HMF005245A	Prostate cancer	Bone	MSI	65.1098	0.69	1.9	Nivolumab	1	Altered	single_mutation	1	1	0	0	0	0	False	1.9887	1.9887	MUTATION 1: nucl_change: c.11C>T, AA_change: p.Ser4Phe, effect: missense_variant, impact: MODERATE, variant_copy_number: 1.04	1.04			0	0.0447862	0.14292	4.03056	0.0898605	1.57838	4.65142
HMF005246	HMF005246A	Endometrial cancer	Endometrium	MSI	35.5345	0.3	1.98	Nivolumab	1	wildtype	wildtype	0	0	0	0	0	0	False							0.039811	0.101117	0.511496	4.91751	0.167425	2.03593	6.21988
HMF005247	HMF005247A	Colorectal cancer	Colon/Rectum	MSI	183.066	0.41	2	Nivolumab	1	Altered	multiple_mutations_possibly_biallelic	2	0	0	1	0	1	possibly_true	2.0246	2.0246	MUTATION 1: nucl_change: c.67+5G>C, AA_change: none; effect: splice_region_variant&intron_variant, impact: LOW, variant_copy_number: 1.13; MUTATION 2: nucl_change: c.271_272insC, AA_change: p.Thr93fs, effect: frameshift_variant, impact: HIGH, variant_copy_number: 0.647	1.777	unknown	no overlapping reads	0.165574	0.0571325	0.510115	4.39032	0.123947	1.27443	5.30862
HMF000964	HMF000964B	Breast cancer	Liver	MSI	294.001	0.84	3.85	Durvalumab	0	wildtype	wildtype	0	0	0	0	0	0	False							0.0202877	0.0230274	0.174109	3.93725	0.0554014	1.77239	4.60651
HMF005652	HMF005652A	Colorectal cancer	Bone	MSI	279.323	0.82	2.04	Nivolumab	1	Altered	multiple_mutations_biallelic	2	0	1	0	0	1	True	1.9949	1.9949	MUTATION 1: nucl_change: c.271_272insC, AA_change: p.Thr93fs, effect: frameshift_variant, impact: HIGH, variant_copy_number: 1.28; MUTATION 2: nucl_change: c.325C>T, AA_change: p.Gln109*, effect: stop_gained, impact: HIGH, variant_copy_number: 0.819	2.099	trans		0.336235	0.023645	0.218044	3.89074	0.109028	1.90529	5.52527
HMF003962	HMF003962A	Colorectal cancer	Liver	MSI	217.83	0.52	2	Durvalumab	1	wildtype	wildtype	0	0	0	0	0	0	False							0.0661749	0.31373	1.12234	4.14476	0.345682	3.6346	6.33244
HMF004031	HMF004031A	Colorectal cancer	Not available	MSI	247.717	0.44	2	Durvalumab	1	Altered	multiple_mutations_not_biallelic	2	0	1	0	0	1	False	2.0062	2.0062	MUTATION 1: nucl_change: c.3G>A, AA_change: p.Met1?, effect: start_lost, impact: HIGH, variant_copy_number: 0.444; MUTATION 2: nucl_change: c.37_38delCT, AA_change: p.Leu15fs, effect: frameshift_variant, impact: HIGH, variant_copy_number: 0.817	1.261	trans		0	0.12193	0.657367	5.42598	0.251064	1.86957	6.35487
HMF005062	HMF005062A	Prostate cancer	Bone	MSI	76.8139	0.61	3.3	Nivolumab	0	wildtype	wildtype	0	0	0	0	0	0	False							0.0495246	0.0327215	0.461731	5.39901	0.0662146	1.05193	5.08842
HMF005063	HMF005063A	Colorectal cancer	Liver	MSI	135.557	0.53	2	Nivolumab	1	wildtype	wildtype	0	0	0	0	0	0	False							0	0.0557386	0.227704	4.69056	0.0838661	0.990947	3.70569
HMF005249	HMF005249A	Stomach cancer	Stomach	MSI	98.7013	0.65	2.02	Nivolumab	0	wildtype	wildtype	0	0	0	0	0	0	False							0	0.122083	0.320249	3.5533	0.0517281	1.42365	4.68184
HMF005064	HMF005064A	Colorectal cancer	Lymph node	MSI	430.404	0.75	2.02	Nivolumab	1	wildtype	wildtype	0	0	0	0	0	0	False							0.0412116	0.105717	0.418982	5.34227	0.299483	2.02193	6.35403
HMF005655	HMF005655A	Bile duct cancer	Liver	MSI	51.6775	0.2	1.94	Nivolumab	1	wildtype	wildtype	0	0	0	0	0	0	False							0.125498	0.0588323	0.905716	5.90441	0.283321	2.1106	6.45723
