# Supplementary material for: γδ T cells are effectors of immunotherapy in cancers with HLA class I defects
Source: Nature. 2023 Jan 11;613(7945):743–50. doi: 10.1038/s41586-022-05593-1 (PMC9876799; doi:10.1038/s41586-022-05593-1)
Supplement: Supplementary file 4 — Immune marker gene sets for bulk RNA-seq analyses. [file 41586_2022_5593_MOESM4_ESM.xlsx]

## Sheet: Sheet1
Supplemental Table 2. Immune marker gene sets for bulk RNA-seq analyses.
Gene	Cell type	Remark
TRAC	Alpha beta T cells	All expressed alpha beta TCR components
TRAJ1	Alpha beta T cells	All expressed alpha beta TCR components
TRAJ10	Alpha beta T cells	All expressed alpha beta TCR components
TRAJ11	Alpha beta T cells	All expressed alpha beta TCR components
TRAJ12	Alpha beta T cells	All expressed alpha beta TCR components
TRAJ13	Alpha beta T cells	All expressed alpha beta TCR components
TRAJ14	Alpha beta T cells	All expressed alpha beta TCR components
TRAJ16	Alpha beta T cells	All expressed alpha beta TCR components
TRAJ17	Alpha beta T cells	All expressed alpha beta TCR components
TRAJ18	Alpha beta T cells	All expressed alpha beta TCR components
TRAJ19	Alpha beta T cells	All expressed alpha beta TCR components
TRAJ2	Alpha beta T cells	All expressed alpha beta TCR components
TRAJ20	Alpha beta T cells	All expressed alpha beta TCR components
TRAJ21	Alpha beta T cells	All expressed alpha beta TCR components
TRAJ22	Alpha beta T cells	All expressed alpha beta TCR components
TRAJ23	Alpha beta T cells	All expressed alpha beta TCR components
TRAJ24	Alpha beta T cells	All expressed alpha beta TCR components
TRAJ25	Alpha beta T cells	All expressed alpha beta TCR components
TRAJ26	Alpha beta T cells	All expressed alpha beta TCR components
TRAJ27	Alpha beta T cells	All expressed alpha beta TCR components
TRAJ28	Alpha beta T cells	All expressed alpha beta TCR components
TRAJ29	Alpha beta T cells	All expressed alpha beta TCR components
TRAJ3	Alpha beta T cells	All expressed alpha beta TCR components
TRAJ30	Alpha beta T cells	All expressed alpha beta TCR components
TRAJ31	Alpha beta T cells	All expressed alpha beta TCR components
TRAJ32	Alpha beta T cells	All expressed alpha beta TCR components
TRAJ33	Alpha beta T cells	All expressed alpha beta TCR components
TRAJ34	Alpha beta T cells	All expressed alpha beta TCR components
TRAJ35	Alpha beta T cells	All expressed alpha beta TCR components
TRAJ36	Alpha beta T cells	All expressed alpha beta TCR components
TRAJ37	Alpha beta T cells	All expressed alpha beta TCR components
TRAJ38	Alpha beta T cells	All expressed alpha beta TCR components
TRAJ39	Alpha beta T cells	All expressed alpha beta TCR components
TRAJ4	Alpha beta T cells	All expressed alpha beta TCR components
TRAJ40	Alpha beta T cells	All expressed alpha beta TCR components
TRAJ41	Alpha beta T cells	All expressed alpha beta TCR components
TRAJ42	Alpha beta T cells	All expressed alpha beta TCR components
TRAJ43	Alpha beta T cells	All expressed alpha beta TCR components
TRAJ44	Alpha beta T cells	All expressed alpha beta TCR components
TRAJ45	Alpha beta T cells	All expressed alpha beta TCR components
TRAJ46	Alpha beta T cells	All expressed alpha beta TCR components
TRAJ47	Alpha beta T cells	All expressed alpha beta TCR components
TRAJ48	Alpha beta T cells	All expressed alpha beta TCR components
TRAJ49	Alpha beta T cells	All expressed alpha beta TCR components
TRAJ5	Alpha beta T cells	All expressed alpha beta TCR components
TRAJ50	Alpha beta T cells	All expressed alpha beta TCR components
TRAJ51	Alpha beta T cells	All expressed alpha beta TCR components
TRAJ52	Alpha beta T cells	All expressed alpha beta TCR components
TRAJ53	Alpha beta T cells	All expressed alpha beta TCR components
TRAJ54	Alpha beta T cells	All expressed alpha beta TCR components
TRAJ55	Alpha beta T cells	All expressed alpha beta TCR components
TRAJ56	Alpha beta T cells	All expressed alpha beta TCR components
TRAJ57	Alpha beta T cells	All expressed alpha beta TCR components
TRAJ58	Alpha beta T cells	All expressed alpha beta TCR components
TRAJ59	Alpha beta T cells	All expressed alpha beta TCR components
TRAJ6	Alpha beta T cells	All expressed alpha beta TCR components
TRAJ60	Alpha beta T cells	All expressed alpha beta TCR components
TRAJ61	Alpha beta T cells	All expressed alpha beta TCR components
TRAJ7	Alpha beta T cells	All expressed alpha beta TCR components
TRAJ8	Alpha beta T cells	All expressed alpha beta TCR components
TRAJ9	Alpha beta T cells	All expressed alpha beta TCR components
TRAV1-1	Alpha beta T cells	All expressed alpha beta TCR components
TRAV1-2	Alpha beta T cells	All expressed alpha beta TCR components
TRAV10	Alpha beta T cells	All expressed alpha beta TCR components
TRAV11	Alpha beta T cells	All expressed alpha beta TCR components
TRAV12-1	Alpha beta T cells	All expressed alpha beta TCR components
TRAV12-2	Alpha beta T cells	All expressed alpha beta TCR components
TRAV12-3	Alpha beta T cells	All expressed alpha beta TCR components
TRAV13-1	Alpha beta T cells	All expressed alpha beta TCR components
TRAV13-2	Alpha beta T cells	All expressed alpha beta TCR components
TRAV14DV4	Alpha beta T cells	All expressed alpha beta TCR components
TRAV15	Alpha beta T cells	All expressed alpha beta TCR components
TRAV16	Alpha beta T cells	All expressed alpha beta TCR components
TRAV17	Alpha beta T cells	All expressed alpha beta TCR components
TRAV18	Alpha beta T cells	All expressed alpha beta TCR components
TRAV19	Alpha beta T cells	All expressed alpha beta TCR components
TRAV2	Alpha beta T cells	All expressed alpha beta TCR components
TRAV20	Alpha beta T cells	All expressed alpha beta TCR components
TRAV21	Alpha beta T cells	All expressed alpha beta TCR components
TRAV22	Alpha beta T cells	All expressed alpha beta TCR components
TRAV23DV6	Alpha beta T cells	All expressed alpha beta TCR components
TRAV24	Alpha beta T cells	All expressed alpha beta TCR components
TRAV25	Alpha beta T cells	All expressed alpha beta TCR components
TRAV26-1	Alpha beta T cells	All expressed alpha beta TCR components
TRAV26-2	Alpha beta T cells	All expressed alpha beta TCR components
TRAV27	Alpha beta T cells	All expressed alpha beta TCR components
TRAV28	Alpha beta T cells	All expressed alpha beta TCR components
TRAV29DV5	Alpha beta T cells	All expressed alpha beta TCR components
TRAV3	Alpha beta T cells	All expressed alpha beta TCR components
TRAV30	Alpha beta T cells	All expressed alpha beta TCR components
TRAV31	Alpha beta T cells	All expressed alpha beta TCR components
TRAV32	Alpha beta T cells	All expressed alpha beta TCR components
TRAV33	Alpha beta T cells	All expressed alpha beta TCR components
TRAV34	Alpha beta T cells	All expressed alpha beta TCR components
TRAV35	Alpha beta T cells	All expressed alpha beta TCR components
TRAV36DV7	Alpha beta T cells	All expressed alpha beta TCR components
TRAV37	Alpha beta T cells	All expressed alpha beta TCR components
TRAV38-1	Alpha beta T cells	All expressed alpha beta TCR components
TRAV38-2DV8	Alpha beta T cells	All expressed alpha beta TCR components
TRAV39	Alpha beta T cells	All expressed alpha beta TCR components
TRAV4	Alpha beta T cells	All expressed alpha beta TCR components
TRAV40	Alpha beta T cells	All expressed alpha beta TCR components
TRAV41	Alpha beta T cells	All expressed alpha beta TCR components
TRAV5	Alpha beta T cells	All expressed alpha beta TCR components
TRAV6	Alpha beta T cells	All expressed alpha beta TCR components
TRAV7	Alpha beta T cells	All expressed alpha beta TCR components
TRAV8-1	Alpha beta T cells	All expressed alpha beta TCR components
TRAV8-2	Alpha beta T cells	All expressed alpha beta TCR components
TRAV8-3	Alpha beta T cells	All expressed alpha beta TCR components
TRAV8-4	Alpha beta T cells	All expressed alpha beta TCR components
TRAV8-5	Alpha beta T cells	All expressed alpha beta TCR components
TRAV8-6	Alpha beta T cells	All expressed alpha beta TCR components
TRAV8-7	Alpha beta T cells	All expressed alpha beta TCR components
TRAV9-1	Alpha beta T cells	All expressed alpha beta TCR components
TRAV9-2	Alpha beta T cells	All expressed alpha beta TCR components
TRBC1	Alpha beta T cells	All expressed alpha beta TCR components
TRBC2	Alpha beta T cells	All expressed alpha beta TCR components
TRBJ1-1	Alpha beta T cells	All expressed alpha beta TCR components
TRBJ1-2	Alpha beta T cells	All expressed alpha beta TCR components
TRBJ1-3	Alpha beta T cells	All expressed alpha beta TCR components
TRBJ1-4	Alpha beta T cells	All expressed alpha beta TCR components
TRBJ1-5	Alpha beta T cells	All expressed alpha beta TCR components
TRBJ1-6	Alpha beta T cells	All expressed alpha beta TCR components
TRBJ2-1	Alpha beta T cells	All expressed alpha beta TCR components
TRBJ2-2	Alpha beta T cells	All expressed alpha beta TCR components
TRBJ2-2P	Alpha beta T cells	All expressed alpha beta TCR components
TRBJ2-3	Alpha beta T cells	All expressed alpha beta TCR components
TRBJ2-4	Alpha beta T cells	All expressed alpha beta TCR components
TRBJ2-5	Alpha beta T cells	All expressed alpha beta TCR components
TRBJ2-6	Alpha beta T cells	All expressed alpha beta TCR components
TRBJ2-7	Alpha beta T cells	All expressed alpha beta TCR components
TRBV1	Alpha beta T cells	All expressed alpha beta TCR components
TRBV10-1	Alpha beta T cells	All expressed alpha beta TCR components
TRBV10-2	Alpha beta T cells	All expressed alpha beta TCR components
TRBV10-3	Alpha beta T cells	All expressed alpha beta TCR components
TRBV11-1	Alpha beta T cells	All expressed alpha beta TCR components
TRBV11-2	Alpha beta T cells	All expressed alpha beta TCR components
TRBV11-3	Alpha beta T cells	All expressed alpha beta TCR components
TRBV12-1	Alpha beta T cells	All expressed alpha beta TCR components
TRBV12-2	Alpha beta T cells	All expressed alpha beta TCR components
TRBV12-3	Alpha beta T cells	All expressed alpha beta TCR components
TRBV12-4	Alpha beta T cells	All expressed alpha beta TCR components
TRBV12-5	Alpha beta T cells	All expressed alpha beta TCR components
TRBV13	Alpha beta T cells	All expressed alpha beta TCR components
TRBV14	Alpha beta T cells	All expressed alpha beta TCR components
TRBV15	Alpha beta T cells	All expressed alpha beta TCR components
TRBV16	Alpha beta T cells	All expressed alpha beta TCR components
TRBV17	Alpha beta T cells	All expressed alpha beta TCR components
TRBV18	Alpha beta T cells	All expressed alpha beta TCR components
TRBV19	Alpha beta T cells	All expressed alpha beta TCR components
TRBV2	Alpha beta T cells	All expressed alpha beta TCR components
TRBV20-1	Alpha beta T cells	All expressed alpha beta TCR components
TRBV21-1	Alpha beta T cells	All expressed alpha beta TCR components
TRBV22-1	Alpha beta T cells	All expressed alpha beta TCR components
TRBV23-1	Alpha beta T cells	All expressed alpha beta TCR components
TRBV24-1	Alpha beta T cells	All expressed alpha beta TCR components
TRBV25-1	Alpha beta T cells	All expressed alpha beta TCR components
TRBV26	Alpha beta T cells	All expressed alpha beta TCR components
TRBV27	Alpha beta T cells	All expressed alpha beta TCR components
TRBV28	Alpha beta T cells	All expressed alpha beta TCR components
TRBV29-1	Alpha beta T cells	All expressed alpha beta TCR components
TRBV3-1	Alpha beta T cells	All expressed alpha beta TCR components
TRBV30	Alpha beta T cells	All expressed alpha beta TCR components
TRBV4-1	Alpha beta T cells	All expressed alpha beta TCR components
TRBV4-2	Alpha beta T cells	All expressed alpha beta TCR components
TRBV5-1	Alpha beta T cells	All expressed alpha beta TCR components
TRBV5-2	Alpha beta T cells	All expressed alpha beta TCR components
TRBV5-3	Alpha beta T cells	All expressed alpha beta TCR components
TRBV5-4	Alpha beta T cells	All expressed alpha beta TCR components
TRBV5-5	Alpha beta T cells	All expressed alpha beta TCR components
TRBV5-6	Alpha beta T cells	All expressed alpha beta TCR components
TRBV5-7	Alpha beta T cells	All expressed alpha beta TCR components
TRBV6-1	Alpha beta T cells	All expressed alpha beta TCR components
TRBV6-2	Alpha beta T cells	All expressed alpha beta TCR components
TRBV6-4	Alpha beta T cells	All expressed alpha beta TCR components
TRBV6-5	Alpha beta T cells	All expressed alpha beta TCR components
TRBV6-6	Alpha beta T cells	All expressed alpha beta TCR components
TRBV6-7	Alpha beta T cells	All expressed alpha beta TCR components
TRBV6-8	Alpha beta T cells	All expressed alpha beta TCR components
TRBV7-1	Alpha beta T cells	All expressed alpha beta TCR components
TRBV7-2	Alpha beta T cells	All expressed alpha beta TCR components
TRBV7-3	Alpha beta T cells	All expressed alpha beta TCR components
TRBV7-4	Alpha beta T cells	All expressed alpha beta TCR components
TRBV7-5	Alpha beta T cells	All expressed alpha beta TCR components
TRBV7-6	Alpha beta T cells	All expressed alpha beta TCR components
TRBV7-7	Alpha beta T cells	All expressed alpha beta TCR components
TRBV7-9	Alpha beta T cells	All expressed alpha beta TCR components
TRBV8-1	Alpha beta T cells	All expressed alpha beta TCR components
TRBV8-2	Alpha beta T cells	All expressed alpha beta TCR components
TRBV9	Alpha beta T cells	All expressed alpha beta TCR components
TRBVA	Alpha beta T cells	All expressed alpha beta TCR components
TRBVB	Alpha beta T cells	All expressed alpha beta TCR components
BLK	B-cells	Geneset Danaher et al. (PMID: 28239471)
CD19	B-cells	Geneset Danaher et al. (PMID: 28239471)
FAM30A	B-cells	Geneset Danaher et al. (PMID: 28239471)
FCRL2	B-cells	Geneset Danaher et al. (PMID: 28239471)
MS4A1	B-cells	Geneset Danaher et al. (PMID: 28239471)
PNOC	B-cells	Geneset Danaher et al. (PMID: 28239471)
SPIB	B-cells	Geneset Danaher et al. (PMID: 28239471)
TCL1A	B-cells	Geneset Danaher et al. (PMID: 28239471)
TNFRSF17	B-cells	Geneset Danaher et al. (PMID: 28239471)
CD4	CD4 T cells	CD4 gene
PTPRC	CD45	Marker of all nucleated hematopoietic cells; Danaher et al. (PMID: 28239471)
CD8A	CD8 T cells	CD8 gene; Geneset Danaher et al. (PMID: 28239471)
CD8B	CD8 T cells	CD8 gene; Geneset Danaher et al. (PMID: 28239471)
CTSW	Cytotoxic cells	All cytotoxic molecules of the "Cytotoxic cells" geneset of Danaher et al. (PMID: 28239471)
GNLY	Cytotoxic cells	All cytotoxic molecules of the "Cytotoxic cells" geneset of Danaher et al. (PMID: 28239471)
GZMA	Cytotoxic cells	All cytotoxic molecules of the "Cytotoxic cells" geneset of Danaher et al. (PMID: 28239471)
GZMB	Cytotoxic cells	All cytotoxic molecules of the "Cytotoxic cells" geneset of Danaher et al. (PMID: 28239471)
GZMH	Cytotoxic cells	All cytotoxic molecules of the "Cytotoxic cells" geneset of Danaher et al. (PMID: 28239471)
PRF1	Cytotoxic cells	All cytotoxic molecules of the "Cytotoxic cells" geneset of Danaher et al. (PMID: 28239471)
CCL13	DC	Geneset Danaher et al. (PMID: 28239471)
CD209	DC	Geneset Danaher et al. (PMID: 28239471)
HSD11B1	DC	Geneset Danaher et al. (PMID: 28239471)
TRDV1	Gamma delta 1 and 3 T cells	Gamma delta 1 and 3 TCRs
TRDV3	Gamma delta 1 and 3 T cells	Gamma delta 1 and 3 TCRs
CD244	Exhausted CD8	Geneset Danaher et al. (PMID: 28239471)
EOMES	Exhausted CD8	Geneset Danaher et al. (PMID: 28239471)
LAG3	Exhausted CD8	Geneset Danaher et al. (PMID: 28239471)
PTGER4	Exhausted CD8	Geneset Danaher et al. (PMID: 28239471)
KIR2DL1	KIR-positive cells	All expressed killer immunoglobulin-like receptors (KIRs)
KIR2DL3	KIR-positive cells	All expressed killer immunoglobulin-like receptors (KIRs)
KIR2DL4	KIR-positive cells	All expressed killer immunoglobulin-like receptors (KIRs)
KIR2DS4	KIR-positive cells	All expressed killer immunoglobulin-like receptors (KIRs)
KIR3DL1	KIR-positive cells	All expressed killer immunoglobulin-like receptors (KIRs)
KIR3DL2	KIR-positive cells	All expressed killer immunoglobulin-like receptors (KIRs)
KIR3DL3	KIR-positive cells	All expressed killer immunoglobulin-like receptors (KIRs)
CD163	Macrophages	Geneset Danaher et al. (PMID: 28239471)
CD68	Macrophages	Geneset Danaher et al. (PMID: 28239471)
CD84	Macrophages	Geneset Danaher et al. (PMID: 28239471)
MS4A4A	Macrophages	Geneset Danaher et al. (PMID: 28239471)
CPA3	Mast cells	Geneset Danaher et al. (PMID: 28239471)
HDC	Mast cells	Geneset Danaher et al. (PMID: 28239471)
MS4A2	Mast cells	Geneset Danaher et al. (PMID: 28239471)
TPSAB1	Mast cells	Geneset Danaher et al. (PMID: 28239471)
TPSB2	Mast cells	Geneset Danaher et al. (PMID: 28239471)
KLRF1	NK cells	Adapted geneset Danaher et al. (PMID: 28239471), where XCL1/2 where replaced by KLRF1, since XCL1/2 are highly expressed by gamma delta 1/3 T cells
NCR1	NK cells	Adapted geneset Danaher et al. (PMID: 28239471), where XCL1/2 where replaced by KLRF1, since XCL1/2 are highly expressed by gamma delta 1/3 T cells
CEACAM3	Neutrophils	Geneset Danaher et al. (PMID: 28239471)
CSF3R	Neutrophils	Geneset Danaher et al. (PMID: 28239471)
FCAR	Neutrophils	Geneset Danaher et al. (PMID: 28239471)
FCGR3B	Neutrophils	Geneset Danaher et al. (PMID: 28239471)
FPR1	Neutrophils	Geneset Danaher et al. (PMID: 28239471)
S100A12	Neutrophils	Geneset Danaher et al. (PMID: 28239471)
SIGLEC5	Neutrophils	Geneset Danaher et al. (PMID: 28239471)
CD3D	T-cells	Geneset Danaher et al. (PMID: 28239471)
CD3E	T-cells	Geneset Danaher et al. (PMID: 28239471)
CD3G	T-cells	Geneset Danaher et al. (PMID: 28239471)
CD6	T-cells	Geneset Danaher et al. (PMID: 28239471)
SH2D1A	T-cells	Geneset Danaher et al. (PMID: 28239471)
TRAT1	T-cells	Geneset Danaher et al. (PMID: 28239471)
FOXP3	Treg	Geneset Danaher et al. (PMID: 28239471)
MICA	MICA_B	NKG2D ligand
MICB	MICA_B	NKG2D ligand
ULBP1	ULBPs	NKG2D ligand
ULBP2	ULBPs	NKG2D ligand
ULBP3	ULBPs	NKG2D ligand
