# Supplementary material for: γδ T cells are effectors of immunotherapy in cancers with HLA class I defects
Source: Nature. 2023 Jan 11;613(7945):743–50. doi: 10.1038/s41586-022-05593-1 (PMC9876799; doi:10.1038/s41586-022-05593-1)
Supplement: Supplementary file 5 — Characteristics of clinical samples from 2,256 patients with MMR-p cancers from the Hartwig database. [file 41586_2022_5593_MOESM5_ESM.xlsx]

## Sheet: Sheet1
Supplemental Table 3. Characteristics of clinical samples from 2,256 patients with MMR-p cancers from the Hartwig database.
sampleId	patientId	tumorPurity	primaryTumorLocation	primaryTumorType	primaryTumorSubType	biopsySite	msIndelsPerMb (by WGS-based MSIseq)	msStatus (by WGS-based MSIseq)	tmbPerMb	B2M status	Genomic loc of B2M mutation	Ref of B2M mutation	Alt of B2M mutation	Nucleotide change of B2M mutation	Amino acid change of B2M mutation	SnpEff Effect of B2M mutation	SnpEff Impact of B2M mutation	Bi-allelic B2M alteration	Gamma delta 1 and 3 T cells (TRDV1+TRDV3 RNA expression as log2[RPM+1])
CPCT02010325T	CPCT02010325	0.92	Bone/Soft tissue	Sarcoma		subcateneous	0.0629591	MSS	1.25359	WT								NO	0
CPCT02010329T	CPCT02010329	0.3	Breast	Carcinoma	Triple negative	Lymph node	0.0458202	MSS	1.87268	WT								NO	0.0654688
CPCT02010334T	CPCT02010334	0.7	Bone/Soft tissue	Gastrointestinal stromal tumor		Liver	0.0314795	MSS	0.973417	WT								NO	0
CPCT02010340T	CPCT02010340	0.43	Kidney	Carcinoma	Renal cell carcinoma	Kidney	0.06156	MSS	2.98356	WT								NO	0.1023
CPCT02010347T	CPCT02010347	0.9	Bone/Soft tissue	Leiomyosarcoma		Liver	0.0559636	MSS	1.9972	WT								NO	0.118159
CPCT02010349T	CPCT02010349	0.5	Bone/Soft tissue	Gastrointestinal stromal tumor		intra-abdominal	0.0104932	MSS	0.699895	WT								NO	0
CPCT02010351T	CPCT02010351	0.38	Breast	Carcinoma	ER-positive/HER2-negative	Lymph node	0.165792	MSS	3.83456	WT								NO	0.05156
CPCT02010352T	CPCT02010352	0.67	Small intestine	Neuroendocrine tumor		Liver	0.010843	MSS	0.537251	WT								NO	0
CPCT02010356T	CPCT02010356	0.54	Lung	Carcinoma	Non-small cell carcinoma	subcutaneous	0.141308	MSS	5.43687	WT								NO	0.182329
CPCT02010359T	CPCT02010359	0.43	Breast	Carcinoma	Triple negative	Primary	0.206716	MSS	6.17454	WT								NO	0.246235
CPCT02010361T	CPCT02010361	0.29	Prostate			Liver	0.269325	MSS	5.65652	WT								NO	0.277322
CPCT02010362T	CPCT02010362	0.68	Small intestine	Neuroendocrine tumor		Primary	0.0157398	MSS	0.832109	WT								NO	0
CPCT02010366T	CPCT02010366	1	Small intestine	Neuroendocrine tumor		Peritoneum	0.00629591	MSS	0.47744	WT								NO	0
CPCT02010369T	CPCT02010369	0.79	Bone/Soft tissue	Leiomyosarcoma		cutaneous	0.126268	MSS	3.2291	WT								NO	0.499933
CPCT02010370T	CPCT02010370	0.66	Bone/Soft tissue	Leiomyosarcoma		Liver	0.0339279	MSS	1.71948	WT								NO	0.129141
CPCT02010371T	CPCT02010371	0.8	Skin	Melanoma		subcutaneous	0.0818468	MSS	17.0836	WT								NO	0.0512975
CPCT02010373T	CPCT02010373	0.67	Lung	Carcinoma	Non-small cell carcinoma	pleural lesion	0.496327	MSS	55.0059	WT								NO	0
CPCT02010378T	CPCT02010378	0.32	Small intestine	Neuroendocrine tumor		Primary	0.00699545	MSS	0.30745	WT								NO	0.12055
CPCT02010383T	CPCT02010383	0.45	Small intestine	Neuroendocrine tumor		Primary	0.0136411	MSS	1.21511	WT								NO	0.0702716
CPCT02010386T	CPCT02010386	0.51	Bone/Soft tissue	Liposarcoma		Bone	0.1546	MSS	4.37251	WT								NO	0
CPCT02010389T	CPCT02010389	0.62	Prostate			Liver	0.178034	MSS	2.18993	WT								NO	0
CPCT02010393T	CPCT02010393	0.72	Skin	Melanoma		Subcutaneous	0.247289	MSS	64.561	WT								NO	0
CPCT02010397T	CPCT02010397	0.48	Colorectum			Peritoneum	0.770899	MSS	6.74991	WT								NO	0.0719687
CPCT02010398T	CPCT02010398	0.54	Bone/Soft tissue	Angiosarcoma		skin	0.0766002	MSS	3.74851	WT								NO	0.388513
CPCT02010399T	CPCT02010399	0.45	Prostate			Lymph node	0.130815	MSS	4.80098	WT								NO	0
CPCT02010401T	CPCT02010401	0.31	Breast	Carcinoma	ER-positive/HER2-negative	Liver	0.0668066	MSS	1.77265	WT								NO	0.213763
CPCT02010403T	CPCT02010403	0.55	Skin	Melanoma		Liver	0.0195873	MSS	0.531305	WT								NO	0.0548642
CPCT02010408T	CPCT02010408	0.76	Bone/Soft tissue	Leiomyosarcoma		Lymph node	0.0573627	MSS	2.72823	WT								NO	0
CPCT02010409T	CPCT02010409	0.52	Lung	Carcinoma	Non-small cell carcinoma	Lung	0.213711	MSS	11.2183	WT								NO	0.111862
CPCT02010414T	CPCT02010414	0.32	Colorectum			Liver	0.705142	MSS	11.3861	WT								NO	0
CPCT02010419T	CPCT02010419	0.41	Breast	Carcinoma	ER-positive/HER2-negative	Liver	0.231549	MSS	5.7688	WT								NO	0.0873215
CPCT02010422T	CPCT02010422	0.51	Breast	Carcinoma	ER-positive/HER2-negative	Liver	0.231549	MSS	6.6184	BIALLELIC_MUT	45009989	GGT	ACC	c.*199_*199+2delGGTinsACC		splice_donor_variant&3_prime_UTR_variant&intron_variant	HIGH	YES	0.665973
CPCT02010424T	CPCT02010424	0.83	Bone/Soft tissue	Leiomyosarcoma		Liver	0.0755509	MSS	2.55929	WT								NO	0.0854132
CPCT02010427T	CPCT02010427	0.48	Breast	Carcinoma	ER-positive/HER2-negative	Liver	0.148304	MSS	3.04407	WT								NO	0.331408
CPCT02010433T	CPCT02010433	0.23	Breast	Carcinoma	ER-positive/HER2-negative	Primary	0.0398741	MSS	0.935292	WT								NO	0.605517
CPCT02010434T	CPCT02010434	0.84	Breast	Carcinoma	ER-positive/HER2-negative	Ascites	0.1546	MSS	3.31794	WT								NO	0
CPCT02010436T	CPCT02010436	0.63	Skin	Melanoma		Lymph node	0.0825463	MSS	30.376	WT								NO	0.708396
CPCT02010438T	CPCT02010438	0.79	Small intestine	Neuroendocrine tumor		Primary	0.019937	MSS	1.25219	WT								NO	0
CPCT02010440T	CPCT02010440	0.67	Skin	Melanoma		cutaneous	0.0640084	MSS	8.27772	WT								NO	0
CPCT02010447T	CPCT02010447	0.47	Breast	Carcinoma	ER-positive/HER2-negative	Subcutaneous	0.081497	MSS	5.37286	WT								NO	0.365842
CPCT02010450T	CPCT02010450	0.23	Lung	Carcinoma	Non-small cell carcinoma	Lymph node	0.40014	MSS	30.9766	WT								NO	0
CPCT02010451T	CPCT02010451	0.69	Lung	Carcinoma	Non-small cell carcinoma	thoraxwall	0.296257	MSS	6.1567	WT								NO	0.261149
CPCT02010452T	CPCT02010452	0.42	Lung	Carcinoma	Non-small cell carcinoma	Lung	0.278769	MSS	4.10213	WT								NO	0
CPCT02010453T	CPCT02010453	0.99	Lung	Carcinoma	Small cell carcinoma	Lymph node	0.320742	MSS	31.9738	WT								NO	0.0328711
CPCT02010454T	CPCT02010454	0.45	Small intestine	Neuroendocrine tumor		Primary	0.0279818	MSS	1.3078	WT								NO	0.154564
CPCT02010455T	CPCT02010455	0.23	Lung	Carcinoma	Non-small cell carcinoma	Lung	0.101084	MSS	14.029	WT								NO	0
CPCT02010458T	CPCT02010458	0.89	Unknown			Kidney	0.0416229	MSS	2.9937	WT								NO	0
CPCT02010461T	CPCT02010461	0.68	Breast	Carcinoma	Triple negative	Liver	0.152151	MSS	3.91885	WT								NO	0.185504
CPCT02010466T	CPCT02010466	0.89	Small intestine	Neuroendocrine tumor		Ovarium	0.0262329	MSS	1.79189	WT								NO	0
CPCT02010468T	CPCT02010468	0.47	Breast	Carcinoma	ER-positive/HER2-negative	skin	0.190276	MSS	7.42672	WT								NO	0.124803
CPCT02010469T	CPCT02010469	0.82	Skin	Melanoma		skin	0.0860441	MSS	38.3393	WT								NO	0
CPCT02010471T	CPCT02010471	0.54	Colorectum			Liver	0.36971	MSS	5.16194	WT								NO	0.105562
CPCT02010473T	CPCT02010473	0.36	Colorectum			Liver	0.27702	MSS	4.6226	WT								NO	0
CPCT02010474T	CPCT02010474	0.48	Colorectum			Lung	0.942637	MSS	8.76775	WT								NO	0.156009
CPCT02010477T	CPCT02010477	0.27	Lung	Carcinoma	Non-small cell carcinoma	Liver	0.16929	MSS	3.75796	MONOALLELIC_MUT	45003780	ACT	A	c.37_38delCT	p.Leu15fs	frameshift_variant	HIGH	NO	0
CPCT02010478T	CPCT02010478	0.6	Lung	Carcinoma	Non-small cell carcinoma	Lymph node	0.130815	MSS	1.88562	WT								NO	0
CPCT02010481T	CPCT02010481	0.25	Lung	Carcinoma	Non-small cell carcinoma	Lung	0.104582	MSS	13.3722	WT								NO	0.115787
CPCT02010483T	CPCT02010483	0.52	Colorectum			Peritoneum	0.608255	MSS	7.99056	WT								NO	0
CPCT02010484T	CPCT02010484	0.95	Lung	Carcinoma	Small cell carcinoma	pleural	0.202868	MSS	6.97237	WT								NO	0
CPCT02010485T	CPCT02010485	0.34	Colorectum			rectum	0.234697	MSS	4.35327	WT								NO	0
CPCT02010488T	CPCT02010488	0.43	Colorectum			Liver	0.571529	MSS	7.30745	WT								NO	0
CPCT02010490T	CPCT02010490	0.73	Prostate			Bone	0.136411	MSS	2.71284	WT								NO	0
CPCT02010492T	CPCT02010492	0.7	Lung	Neuroendocrine tumor		Liver	0.0174886	MSS	1.33648	WT								NO	0
CPCT02010494T	CPCT02010494	0.82	Bone/Soft tissue	Gastrointestinal stromal tumor		Peritoneum	0.0524659	MSS	2.61595	WT								NO	0.399928
CPCT02010497T	CPCT02010497	0.84	Colorectum			Peritoneum	1.01819	MSS	9.05561	WT								NO	0
CPCT02010498T	CPCT02010498	0.92	Lung	Carcinoma	Small cell carcinoma	subcutaneous	0.404687	MSS	27.5477	WT								NO	0
CPCT02010500T	CPCT02010500	0.38	Lung	Carcinoma	Non-small cell carcinoma	Lymph node	0.306751	MSS	4.78069	WT								NO	0
CPCT02010501T	CPCT02010501	0.53	Skin	Melanoma		subcatenous	0.223854	MSS	86.4949	WT								NO	0.140132
CPCT02010503T	CPCT02010503	0.32	Skin	Melanoma		skin	0.156698	MSS	104.631	WT								NO	0.0636628
CPCT02010504T	CPCT02010504	0.58	Breast	Carcinoma	ER-positive/HER2-negative	Liver	0.105282	MSS	2.75166	WT								NO	0.455742
CPCT02010505T	CPCT02010505	0.64	Skin	Melanoma		lesion subcutaneous	0.0349773	MSS	1.05561	WT								NO	0.193662
CPCT02010506T	CPCT02010506	0.32	Colorectum			Liver	0.308849	MSS	4.5348	WT								NO	0.211739
CPCT02010507T	CPCT02010507	0.77	Lung	Carcinoma	Non-small cell carcinoma	Liver	0.227002	MSS	6.09724	WT								NO	0.140831
CPCT02010508T	CPCT02010508	0.55	Breast	Carcinoma	ER-positive/HER2-negative	Primary	0.0626093	MSS	0.927247	WT								NO	0.104007
CPCT02010509T	CPCT02010509	0.74	Breast	Carcinoma	ER-positive/HER2-negative	Liver	0.139559	MSS	1.98076	WT								NO	0.022075
CPCT02010514T	CPCT02010514	0.21	Colorectum			Subcutaneous	0.192725	MSS	3.13816	WT								NO	0.258663
CPCT02010517T	CPCT02010517	0.86	Breast	Carcinoma	ER-positive/HER2-negative	Liver	0.0877929	MSS	1.69325	WT								NO	0
CPCT02010518T	CPCT02010518	0.46	Bone/Soft tissue	Low-grade myofibroblastic sarcoma		skin	0.0426723	MSS	0.910808	WT								NO	0
CPCT02010520T	CPCT02010520	0.27	Breast	Carcinoma	ER-positive/HER2-negative	skin	0.0545645	MSS	36.099	WT								NO	0.319484
CPCT02010521T	CPCT02010521	0.92	Breast	Carcinoma	ER-positive/HER2-negative	Liver	0.121021	MSS	1.86009	WT								NO	0
CPCT02010523T	CPCT02010523	0.61	Breast	Carcinoma	ER-positive/HER2-negative	Liver	0.99965	MSS	6.87373	WT								NO	0.0677791
CPCT02010524T	CPCT02010524	0.23	Lung	Carcinoma	Non-small cell carcinoma	Lymph node	0.198321	MSS	26.0371	WT								NO	0.560206
CPCT02010526T	CPCT02010526	0.21	Skin	Melanoma		Lymph node	0.0220357	MSS	6.73102	WT								NO	0
CPCT02010528T	CPCT02010528	0.7	Breast	Carcinoma	ER-negative/HER2-positive	Liver	0.0856943	MSS	1.22036	WT								NO	0
CPCT02010530T	CPCT02010530	0.44	Lung	Carcinoma	Non-small cell carcinoma	Bone	0.202868	MSS	16.7272	WT								NO	0.20737
CPCT02010531T	CPCT02010531	0.67	Lung	Carcinoma	Non-small cell carcinoma	Liver	0.233998	MSS	18.5621	WT								NO	0.136829
CPCT02010532T	CPCT02010532	0.72	Skin	Melanoma		Lymph node	0.160895	MSS	57.093	WT								NO	0.166759
CPCT02010533T	CPCT02010533	0.29	Colorectum			skin	0.775446	MSS	13.5558	WT								NO	0.0768797
CPCT02010535T	CPCT02010535	0.6	Breast	Carcinoma	ER-positive/HER2-negative	Liver	0.053865	MSS	1.22106	WT								NO	0.150394
CPCT02010537T	CPCT02010537	0.46	Prostate			Lymph node	0.146555	MSS	2.26653	WT								NO	0.47167
CPCT02010538T	CPCT02010538	0.24	Unknown	Neuroendocrine tumor		Liver	0.0279818	MSS	1.72193	WT								NO	0.324677
CPCT02010541T	CPCT02010541	0.85	Colorectum			Bone	0.424974	MSS	5.42113	WT								NO	0
CPCT02010545T	CPCT02010545	0.38	Colorectum			Liver	0.782441	MSS	14.7524	WT								NO	0.571555
CPCT02010547T	CPCT02010547	0.86	Bone/Soft tissue	Gastrointestinal stromal tumor		Subcutaneous	0.00699545	MSS	0.304652	WT								NO	0.0630464
CPCT02010548T	CPCT02010548	0.95	Bone/Soft tissue	Gastrointestinal stromal tumor		Lung	0.0342777	MSS	1.02728	WT								NO	0.0555358
CPCT02010550T	CPCT02010550	0.3	Skin	Melanoma		subcutaneous mass	0.0759007	MSS	41.7971	WT								NO	0.123422
CPCT02010555T	CPCT02010555	0.65	Breast	Carcinoma	ER-positive/HER2-positive	skin	0.266877	MSS	3.90276	WT								NO	0.0728763
CPCT02010559T	CPCT02010559	0.59	Bone/Soft tissue	Gastrointestinal stromal tumor		Peritoneum	0.0549143	MSS	1.61945	WT								NO	0.0400395
CPCT02010560T	CPCT02010560	0.87	Small intestine	Neuroendocrine tumor		Liver	0.0213361	MSS	1.0794	WT								NO	0
CPCT02010565T	CPCT02010565	0.93	Skin	Melanoma		skin	0.118923	MSS	16.6929	WT								NO	0.0306621
CPCT02010567T	CPCT02010567	0.28	Lung	Carcinoma	Non-small cell carcinoma	Lung	0.0304302	MSS	1.47884	WT								NO	0.319272
CPCT02010569T	CPCT02010569	0.76	Esophagus			Liver	1.32214	MSS	10.8314	WT								NO	0.0252147
CPCT02010571T	CPCT02010571	0.7	Small intestine	Neuroendocrine tumor		Lymph node	0.0251836	MSS	1.0063	WT								NO	0.133399
CPCT02010572T	CPCT02010572	0.41	Breast	Carcinoma	Triple negative	Bone	0.0573627	MSS	1.43792	WT								NO	0.0382163
CPCT02010574T	CPCT02010574	0.52	Small intestine	Neuroendocrine tumor		Liver	0.0856943	MSS	1.08534	WT								NO	0.05401
CPCT02010576T	CPCT02010576	0.26	Colorectum			peritoneal	0.121021	MSS	3.86919	WT								NO	0.613012
CPCT02010577T	CPCT02010577	0.86	Pancreas	Neuroendocrine tumor		Liver	0.0318293	MSS	0.963274	WT								NO	0
CPCT02010579T	CPCT02010579	0.61	Colorectum			Liver	0.795733	MSS	5.99021	WT								NO	0.0434709
CPCT02010585T	CPCT02010585	0.91	Prostate			Lymph node	0.2312	MSS	4.32949	WT								NO	0
CPCT02010589T	CPCT02010589	0.39	Pancreas	Neuroendocrine tumor		Liver	0.0171389	MSS	0.651626	WT								NO	0.408387
CPCT02010590T	CPCT02010590	0.72	Colorectum			Liver	1.01679	MSS	12.2431	WT								NO	0.0332
CPCT02010593T	CPCT02010593	0.22	Breast	Carcinoma	ER-positive/HER2-negative	Liver	0.0930395	MSS	4.1539	WT								NO	0.466213
CPCT02010596T	CPCT02010596	0.84	Small intestine	Neuroendocrine tumor		Primary	0.0125918	MSS	0.841553	WT								NO	0.0510551
CPCT02010600T	CPCT02010600	0.88	Bone/Soft tissue	Gastrointestinal stromal tumor		Subcutaneous	0.073802	MSS	1.13186	WT								NO	1.20058
CPCT02010603T	CPCT02010603	0.88	Lung	Carcinoma	Non-small cell carcinoma	subcutaneous	0.199021	MSS	12.0525	WT								NO	0.0503515
CPCT02010604T	CPCT02010604	0.55	Colorectum			Liver	0.256034	MSS	3.50122	WT								NO	0.0721597
CPCT02010605T	CPCT02010605	0.44	Colorectum			Primary	0.544946	MSS	5.12697	WT								NO	0
CPCT02010606T	CPCT02010606	0.46	Lung	Carcinoma	Non-small cell carcinoma	Liver	0.267576	MSS	28.638	WT								NO	0.12009
CPCT02010607T	CPCT02010607	0.51	Colorectum			Liver	0.470444	MSS	6.70339	WT								NO	0.102275
CPCT02010608T	CPCT02010608	0.85	Small intestine	Neuroendocrine tumor		Lymph node	0.0339279	MSS	1.75656	WT								NO	0.214303
CPCT02010611T	CPCT02010611	0.47	Small intestine	Neuroendocrine tumor		Primary	0.00839454	MSS	0.433718	WT								NO	0
CPCT02010612T	CPCT02010612	0.26	Lung	Carcinoma	Non-small cell carcinoma	Lung	0.227002	MSS	38.3802	WT								NO	0.289595
CPCT02010614T	CPCT02010614	0.24	Colorectum			Lymph node	0.260581	MSS	4.52151	WT								NO	0.310152
CPCT02010618T	CPCT02010618	0.39	Lung	Carcinoma	Small cell carcinoma	Lung	0.16929	MSS	10.9839	WT								NO	0.529616
CPCT02010621T	CPCT02010621	0.2	Lung	Carcinoma	Non-small cell carcinoma	subcutaneous	0.038475	MSS	5.25673	WT								NO	0.317926
CPCT02010622T	CPCT02010622	0.66	Skin	Melanoma		subcutaneous	0.0800979	MSS	23.496	WT								NO	0.257633
CPCT02010624T	CPCT02010624	0.54	Colorectum			Liver	0.766002	MSS	11.6527	WT								NO	0.0301631
CPCT02010625T	CPCT02010625	0.89	Bone/Soft tissue	Gastrointestinal stromal tumor		Primary	0.0699545	MSS	1.37251	WT								NO	0.029071
CPCT02010628T	CPCT02010628	0.58	Breast	Carcinoma	ER-positive/HER2-negative	Liver	0.203218	MSS	4.35817	WT								NO	0.547743
CPCT02010629T	CPCT02010629	0.77	Prostate			Lymph node	0.172438	MSS	2.34033	WT								NO	0
CPCT02010632T	CPCT02010632	0.42	Mesothelium	Malignant mesothelioma		omentum	0.0234348	MSS	0.761105	WT								NO	0
CPCT02010633T	CPCT02010633	0.24	Breast	Carcinoma	ER-positive/HER2-negative	soft tissue	0.0531654	MSS	1.53655	WT								NO	0.154397
CPCT02010639T	CPCT02010639	0.83	Breast	Carcinoma	ER-positive/HER2-negative	Liver	0.165442	MSS	9.6922	WT								NO	0.045959
CPCT02010643T	CPCT02010643	0.51	Breast	Carcinoma	ER-positive/HER2-positive	Liver	0.158097	MSS	2.24694	WT								NO	0.0824623
CPCT02010645T	CPCT02010645	0.78	Unknown	Neuroendocrine tumor		Liver	0.0444211	MSS	1.01854	WT								NO	0.104872
CPCT02010646T	CPCT02010646	0.3	Ovary			Liver	0.140958	MSS	4.12172	WT								NO	0
CPCT02010647T	CPCT02010647	0.57	Unknown	Carcinoma		Liver	0.147604	MSS	1.9972	WT								NO	0.169558
CPCT02010649T	CPCT02010649	0.88	Bone/Soft tissue	Gastrointestinal stromal tumor		Primary	0.12347	MSS	1.39629	WT								NO	0.0504652
CPCT02010653T	CPCT02010653	0.31	Small intestine	Neuroendocrine tumor		Liver	0.0269325	MSS	1.51556	WT								NO	0.12742
CPCT02010660T	CPCT02010660	0.68	Lung	Carcinoma	Small cell carcinoma	Lymph node	0.172788	MSS	15.8297	WT								NO	0.125594
CPCT02010661T	CPCT02010661	0.64	Breast	Carcinoma	ER-positive/HER2-negative	Liver	0.177335	MSS	3.29766	WT								NO	0.185253
CPCT02010662T	CPCT02010662	0.32	Esophagus			Liver	0.833508	MSS	50.6744	WT								NO	0.269759
CPCT02010663T	CPCT02010663	0.21	Urothelial tract	Carcinoma	Urothelial carcinoma	Lymph node	0.196222	MSS	27.2774	WT								NO	0
CPCT02010665T	CPCT02010665	0.33	Urothelial tract	Carcinoma	Urothelial carcinoma	Liver	0.0979363	MSS	7.56278	WT								NO	0
CPCT02010666T	CPCT02010666	0.47	Colorectum			Lung	0.395243	MSS	5.59042	WT								NO	0
CPCT02010667T	CPCT02010667	0.2	Lung	Carcinoma	Non-small cell carcinoma	subcutaneous	0.228402	MSS	33.262	WT								NO	0.47845
CPCT02010670T	CPCT02010670	0.32	Lung	Carcinoma	Small cell carcinoma	Lung	0.241343	MSS	31.7538	HOMDEL								YES	1.7373
CPCT02010676T	CPCT02010676	0.74	Lung	Carcinoma	Small cell carcinoma	Primary	0.278419	MSS	21.3333	WT								NO	0.150817
CPCT02010679T	CPCT02010679	0.33	Ovary			Peritoneum	0.0244841	MSS	1.04337	WT								NO	0.457777
CPCT02010680T	CPCT02010680	0.7	Bone/Soft tissue	Liposarcoma		shoulder	0.0339279	MSS	0.886674	WT								NO	0.379531
CPCT02010682T	CPCT02010682	0.82	Breast	Carcinoma	ER-positive/HER2-negative	Liver	0.0675061	MSS	17.2655	WT								NO	0.066915
CPCT02010687T	CPCT02010687	0.68	Breast	Carcinoma	ER-positive/HER2-negative	Liver	0.0496677	MSS	5.57013	WT								NO	0
CPCT02010690T	CPCT02010690	0.48	Lung	Carcinoma	Non-small cell carcinoma	Liver	0.07695	MSS	3.58097	WT								NO	0.0319364
CPCT02010691T	CPCT02010691	0.27	Breast	Carcinoma	ER-positive/HER2-negative	Liver	0.118223	MSS	4.36726	WT								NO	0
CPCT02010692T	CPCT02010692	0.69	Prostate			Liver	0.183631	MSS	2.19377	WT								NO	0
CPCT02010694T	CPCT02010694	0.73	Breast	Carcinoma	ER-positive/HER2-negative	Primary	0.121021	MSS	11.063	WT								NO	0.208217
CPCT02010695T	CPCT02010695	0.57	Prostate			Bone	0.155649	MSS	2.16579	WT								NO	0
CPCT02010697T	CPCT02010697	0.96	Small intestine	Neuroendocrine tumor		Liver	0.0328786	MSS	1.11752	WT								NO	0
CPCT02010698T	CPCT02010698	0.66	Mesothelium	Malignant mesothelioma		soft tissue	0.0566632	MSS	1.35012	WT								NO	0
CPCT02010699T	CPCT02010699	0.98	Lung	Carcinoma	Small cell carcinoma	Lymph node	0.197622	MSS	22.5512	WT								NO	0.134582
CPCT02010704T	CPCT02010704	0.63	Small intestine	Neuroendocrine tumor		Liver	0.0486184	MSS	1.06016	WT								NO	0.152251
CPCT02010705T	CPCT02010705	0.9	Small intestine	Neuroendocrine tumor		Liver	0.0388248	MSS	0.762854	WT								NO	0
CPCT02010706T	CPCT02010706	0.27	Lung	Carcinoma	Non-small cell carcinoma	Lung	0.147954	MSS	24.4876	WT								NO	0.886091
CPCT02010708T	CPCT02010708	0.41	Breast	Carcinoma	Triple negative	Liver	0.0986359	MSS	5.20007	WT								NO	0.300164
CPCT02010711T	CPCT02010711	0.87	Prostate			Liver	0.244141	MSS	2.73557	WT								NO	0.0726601
CPCT02010712T	CPCT02010712	0.48	Urothelial tract	Carcinoma	Urothelial carcinoma	Lung	0.618048	MSS	9.20462	WT								NO	0
CPCT02010715T	CPCT02010715	0.97	Bone/Soft tissue	Gastrointestinal stromal tumor		soft tissue	0.0349773	MSS	0.9227	WT								NO	0.226998
CPCT02010716T	CPCT02010716	0.7	Skin	Melanoma		subcutaneous	0.183631	MSS	84.375	WT								NO	0.194199
CPCT02010718T	CPCT02010718	0.88	Unknown	Carcinoma		Liver	0.174886	MSS	1.84785	WT								NO	0.041335
CPCT02010720T	CPCT02010720	0.34	Breast	Carcinoma	ER-positive/HER2-negative	Primary	0.0349773	MSS	0.759007	WT								NO	0.185458
CPCT02010721T	CPCT02010721	0.74	Breast	Carcinoma	ER-positive/HER2-negative	Liver	0.069255	MSS	1.15145	WT								NO	0
CPCT02010722T	CPCT02010722	0.6	Lung	Carcinoma	Non-small cell carcinoma	Liver	0.206716	MSS	13.9363	WT								NO	0
CPCT02010726T	CPCT02010726	0.61	Breast	Carcinoma	ER-positive/HER2-negative	Liver	0.0619098	MSS	0.89297	WT								NO	0.104704
CPCT02010727T	CPCT02010727	0.68	Lung	Carcinoma	Non-small cell carcinoma	Lymph node	0.760406	MSS	23.3893	WT								NO	0
CPCT02010728T	CPCT02010728	0.77	Lung	Carcinoma	Non-small cell carcinoma	Adrenal gland	0.0916404	MSS	6.25393	WT								NO	0.113344
CPCT02010730T	CPCT02010730	0.68	Colorectum			Liver	0.577824	MSS	6.21861	WT								NO	0.0893513
CPCT02010735T	CPCT02010735	0.47	Colorectum			Liver	0.379503	MSS	4.19832	WT								NO	0.236958
CPCT02010741T	CPCT02010741	0.41	Lung	Carcinoma	Non-small cell carcinoma	Lung	0.128716	MSS	4.94509	WT								NO	0.232668
CPCT02010742T	CPCT02010742	0.78	Colorectum			Peritoneum	0.469395	MSS	4.54634	WT								NO	0.113367
CPCT02010743T	CPCT02010743	0.45	Colorectum			soft tissue	0.442462	MSS	10.547	WT								NO	0
CPCT02010746T	CPCT02010746	0.75	Breast	Carcinoma	ER-positive/HER2-negative	Liver	0.236796	MSS	16.235	WT								NO	0
CPCT02010756T	CPCT02010756	0.72	Small intestine	Neuroendocrine tumor		Liver	0.0234348	MSS	0.947534	WT								NO	0.0862183
CPCT02010757T	CPCT02010757	0.69	Bone/Soft tissue	Undifferentiated sarcoma		Lung	0.0304302	MSS	0.93914	WT								NO	0.0598991
CPCT02010758T	CPCT02010758	0.49	Mesothelium	Malignant mesothelioma		soft tissue	0.0272823	MSS	1.58062	WT								NO	0.10433
CPCT02010762T	CPCT02010762	0.43	Prostate			Lymph node	0.164043	MSS	3.40049	WT								NO	0.202733
CPCT02010765T	CPCT02010765	0.37	Breast	Carcinoma	Triple negative	Lymph node	0.204617	MSS	3.25638	WT								NO	1.82027
CPCT02010768T	CPCT02010768	0.71	Breast	Carcinoma	Triple negative	thorax wall	0.144806	MSS	3.48793	WT								NO	0.0807473
CPCT02010774T	CPCT02010774	0.38	Mesothelium	Malignant mesothelioma		Pleural abnormality	0.0269325	MSS	1.26373	WT								NO	0.0842567
CPCT02010776T	CPCT02010776	0.25	Lung	Carcinoma	Non-small cell carcinoma	Liver	0.0668066	MSS	2.76565	WT								NO	0.284081
CPCT02010780T	CPCT02010780	0.7	Lung	Carcinoma	Non-small cell carcinoma	soft tissue	0.403638	MSS	53.7681	WT								NO	0
CPCT02010781T	CPCT02010781	0.64	Lung	Carcinoma	Small cell carcinoma combined type	Liver	0.232599	MSS	20.0759	WT								NO	0
CPCT02010782T	CPCT02010782	0.5	Lung	Carcinoma	Small cell carcinoma	bronchus	0.255684	MSS	30.5523	WT								NO	0.872089
CPCT02010790T	CPCT02010790	0.44	Breast	Carcinoma	ER-positive/HER2-negative	skin	0.175586	MSS	5.49948	WT								NO	0.0849681
CPCT02010791T	CPCT02010791	0.66	Breast	Carcinoma		Liver	0.113326	MSS	2.73837	WT								NO	0.152965
CPCT02010794T	CPCT02010794	0.76	Skin	Melanoma		Lymph node	0.225254	MSS	51.1969	WT								NO	0
CPCT02010797T	CPCT02010797	0.62	Lung	Carcinoma	Non-small cell carcinoma	Lymph node	0.389647	MSS	28.7506	WT								NO	0.0524021
CPCT02010801T	CPCT02010801	0.88	Skin	Melanoma		Peritoneum	0.175586	MSS	2.63554	WT								NO	0
CPCT02010802T	CPCT02010802	0.49	Lung	Carcinoma	Non-small cell carcinoma	Lung	0.133963	MSS	3.97587	WT								NO	0.174447
CPCT02010807T	CPCT02010807	0.4	Lung	Carcinoma	Non-small cell carcinoma	Lymph node	0.285414	MSS	14.5652	WT								NO	0
CPCT02010810T	CPCT02010810	0.48	Small intestine	Neuroendocrine tumor		Liver	0.043022	MSS	1.4596	WT								NO	0
CPCT02010811T	CPCT02010811	0.32	Lung	Carcinoma	Non-small cell carcinoma	Lymph node	0.152851	MSS	12.6852	WT								NO	0.322667
CPCT02010813T	CPCT02010813	0.32	Esophagus			Liver	0.35432	MSS	5.32144	WT								NO	0.109462
CPCT02010815T	CPCT02010815	0.46	Esophagus			Adrenal gland	1.01119	MSS	14.8566	WT								NO	0.302543
CPCT02010824T	CPCT02010824	0.68	Breast	Carcinoma	ER-positive/HER2-negative	Liver	0.10808	MSS	3.32949	WT								NO	0.0608551
CPCT02010828T	CPCT02010828	0.91	Unknown	Carcinoma		thorax wall	0.195523	MSS	9.95243	WT								NO	0.0270689
CPCT02010831T	CPCT02010831	0.84	Unknown	Carcinoma		Lymph node	0.306401	MSS	22.5149	WT								NO	0.0152176
CPCT02010835T	CPCT02010835	0.51	Colorectum			Liver	0.978314	MSS	9.09899	WT								NO	0
CPCT02010839T	CPCT02010839	0.55	Colorectum			Liver	0.464848	MSS	6.13711	WT								NO	0
CPCT02010840T	CPCT02010840	0.7	Prostate			Liver	0.209164	MSS	3.88527	WT								NO	0.0774327
CPCT02010841T	CPCT02010841	0.54	Colorectum			Liver	0.58517	MSS	6.08849	WT								NO	0
CPCT02010843T	CPCT02010843	0.83	Mesothelium	Malignant mesothelioma		soft tissue	0.04617	MSS	1.0794	WT								NO	0
CPCT02010847T	CPCT02010847	0.68	Lung	Carcinoma	Non-small cell carcinoma	soft tissue	0.424624	MSS	51.8157	WT								NO	0
CPCT02010849T	CPCT02010849	0.21	Lung	Carcinoma	Non-small cell carcinoma	Lung	0.058412	MSS	3.71738	WT								NO	0.192034
CPCT02010853T	CPCT02010853	0.66	Lung	Carcinoma	Non-small cell carcinoma	Lymph node	0.284715	MSS	5.12977	WT								NO	0.0496825
CPCT02010856T	CPCT02010856	0.51	Bone/Soft tissue	Leiomyosarcoma		Lung	0.0863938	MSS	3.1511	WT								NO	0.229282
CPCT02010865T	CPCT02010865	0.25	Lung	Carcinoma	Non-small cell carcinoma	soft tissue	0.084645	MSS	3.97237	WT								NO	0.215043
CPCT02010873T	CPCT02010873	0.69	Colorectum			Liver	0.298006	MSS	2.98006	WT								NO	0.0269629
CPCT02010875T	CPCT02010875	0.58	Prostate			Lymph node	0.208115	MSS	2.80098	WT								NO	0.124671
CPCT02010877T	CPCT02010877	0.72	Prostate			Lymph node	0.249388	MSS	2.48059	WT								NO	0
CPCT02010889T	CPCT02010889	0.78	Prostate			Liver	0.155299	MSS	2.02798	WT								NO	0.0290816
CPCT02010894T	CPCT02010894	0.47	Lung	Carcinoma	Non-small cell carcinoma	Liver	0.180483	MSS	3.74047	WT								NO	0.238484
CPCT02010898T	CPCT02010898	0.85	Colorectum			Liver	0.241343	MSS	7.03847	WT								NO	0.0493726
CPCT02010904T	CPCT02010904	0.63	Lung	Carcinoma	Non-small cell carcinoma	Liver	0.178384	MSS	9.95243	WT								NO	0.380674
CPCT02010911T	CPCT02010911	0.31	Lung	Carcinoma	Non-small cell carcinoma	Lymph node	0.653375	MSS	68.5775	WT								NO	0.0630824
CPCT02010913T	CPCT02010913	0.72	Lung	Carcinoma	Non-small cell carcinoma	soft tissue	0.286114	MSS	17.3361	WT								NO	0.125424
CPCT02010918T	CPCT02010918	0.64	Lung	Carcinoma	Non-small cell carcinoma	Lymph node	0.495978	MSS	31.8433	WT								NO	0.0682509
CPCT02010924T	CPCT02010924	0.26	Lung	Carcinoma	Non-small cell carcinoma	Lung	0.0731025	MSS	13.3466	WT								NO	0.17228
CPCT02010926T	CPCT02010926	0.62	Lung	Carcinoma	Non-small cell carcinoma	Liver	0.381252	MSS	9.58517	WT								NO	0.178177
CPCT02010927T	CPCT02010927	0.55	Lung	Carcinoma	Non-small cell carcinoma	Liver	0.196572	MSS	10.908	WT								NO	0.129209
CPCT02010935T	CPCT02010935	0.2	Urothelial tract	Carcinoma	Urothelial carcinoma	Peritoneum	0.192025	MSS	18.1228	WT								NO	0.283351
CPCT02010938T	CPCT02010938	0.74	Lung	Carcinoma	Non-small cell carcinoma	Lung	0.211263	MSS	11.5551	WT								NO	0.0304091
CPCT02010941T	CPCT02010941	0.28	Skin	Melanoma		soft tissue	0.114026	MSS	56.5152	WT								NO	0.790368
CPCT02010944T	CPCT02010944	0.57	Urothelial tract			Lymph node	0.15355	MSS	6.37775	WT								NO	0.172944
CPCT02010947T	CPCT02010947	0.64	Prostate			Peritoneum	0.133963	MSS	2.33998	WT								NO	0
CPCT02010953T	CPCT02010953	0.8	Lung	Carcinoma	Non-small cell carcinoma	Lung	0.327387	MSS	5.20986	WT								NO	0
CPCT02010958T	CPCT02010958	0.89	Prostate			Lymph node	0.325988	MSS	4.9234	WT								NO	0
CPCT02010963T	CPCT02010963	0.92	Urothelial tract	Carcinoma	Urothelial carcinoma	Psoas	0.253235	MSS	7.8524	BIALLELIC_MUT	45007620	G	A	c.68-1G>A		splice_acceptor_variant&intron_variant	HIGH	YES	0.104031
CPCT02010965T	CPCT02010965	0.45	Lung	Carcinoma	Non-small cell carcinoma	Liver	0.201819	MSS	7.95453	WT								NO	0.0389873
CPCT02010966T	CPCT02010966	0.37	Lung	Carcinoma	Non-small cell carcinoma	Lymph node	0.09234	MSS	4.32774	WT								NO	0.214414
CPCT02010971T	CPCT02010971	0.64	Prostate			Lymph node	0.13886	MSS	1.54914	WT								NO	0.10445
CPCT02010978T	CPCT02010978	0.44	Prostate			Lymph node	0.176285	MSS	3.03498	WT								NO	0.190854
CPCT02010981T	CPCT02010981	0.43	Lung	Carcinoma	Non-small cell carcinoma	Lung	0.100385	MSS	3.40294	WT								NO	0.114697
CPCT02010982T	CPCT02010982	0.78	Lung	Carcinoma	Non-small cell carcinoma	Lung	0.161945	MSS	2.27142	WT								NO	0.0276961
CPCT02010989T	CPCT02010989	0.29	Lung	Carcinoma	Non-small cell carcinoma	Lung	0.111228	MSS	5.86219	WT								NO	0
CPCT02010990T	CPCT02010990	0.41	Lung	Carcinoma	Non-small cell carcinoma	soft tissue	0.0783491	MSS	2.40923	WT								NO	0.0244722
CPCT02010994T	CPCT02010994	0.32	Skin	Melanoma		Liver	0.069255	MSS	33.8468	WT								NO	0.414466
CPCT02011000T	CPCT02011000	0.46	Prostate			Bone	0.247289	MSS	3.25883	WT								NO	0
CPCT02011001T	CPCT02011001	0.62	Lung	Carcinoma	Non-small cell carcinoma	Lung	0.105282	MSS	1.57258	WT								NO	0.0574138
CPCT02011002T	CPCT02011002	0.9	Prostate			Lymph node	0.175236	MSS	3.312	WT								NO	0
CPCT02011003T	CPCT02011003	0.74	Prostate			Lymph node	0.385449	MSS	6.94089	WT								NO	0
CPCT02011011T	CPCT02011011	0.3	Prostate			Lymph node	0.249388	MSS	3.12452	WT								NO	0.292478
CPCT02011022T	CPCT02011022	0.37	Lung	Carcinoma	Non-small cell carcinoma	Lung	0.0580623	MSS	3.78804	WT								NO	1.07015
CPCT02011025T	CPCT02011025	0.77	Skin	Melanoma		Primary	0.134313	MSS	18.7692	WT								NO	0
CPCT02011029T	CPCT02011029	0.29	Lung	Carcinoma	Non-small cell carcinoma	Lung	0.190976	MSS	16.425	WT								NO	0.469829
CPCT02011032T	CPCT02011032	0.25	Lung	Carcinoma	Non-small cell carcinoma		0.0748513	MSS	6.73452	WT								NO	0
CPCT02011035T	CPCT02011035	0.59	Lung	Carcinoma	Non-small cell carcinoma	soft tissue	0.102483	MSS	8.3008	WT								NO	0.177707
CPCT02011038T	CPCT02011038	0.94	Lung	Carcinoma	Non-small cell carcinoma	abdominal mass	0.00454704	MSS	0.373907	WT								NO	0.0304488
CPCT02011040T	CPCT02011040	0.72	Lung	Carcinoma	Non-small cell carcinoma	Lung	0.0388248	MSS	2.20182	WT								NO	0.136307
CPCT02011042T	CPCT02011042	0.26	Lung	Carcinoma	Non-small cell carcinoma	Liver	0.0678559	MSS	2.83456	WT								NO	0
CPCT02011043T	CPCT02011043	0.53	Prostate			Bone	0.145855	MSS	1.9304	WT								NO	0
CPCT02011045T	CPCT02011045	0.5	Skin	Melanoma		subcutaneous	0.0951382	MSS	12.8003	WT								NO	0.264559
CPCT02011047T	CPCT02011047	0.21	Lung	Carcinoma	Non-small cell carcinoma	Lung	0.132564	MSS	8.08744	WT								NO	0.883161
CPCT02011051T	CPCT02011051	0.22	Lung	Carcinoma	Non-small cell carcinoma	Lung	0.13816	MSS	5.02204	WT								NO	0.0658307
CPCT02011056T	CPCT02011056	0.55	Lung	Carcinoma	Non-small cell carcinoma	Liver	0.212662	MSS	6.13221	WT								NO	0
CPCT02011059T	CPCT02011059	0.48	Lung	Carcinoma	Non-small cell carcinoma	Pleural fluid	0.0493179	MSS	2.46905	WT								NO	0.0760193
CPCT02011065T	CPCT02011065	0.81	Lung	Carcinoma	Non-small cell carcinoma	Lung	0.179433	MSS	4.36201	WT								NO	0
CPCT02011068T	CPCT02011068	0.29	Lung	Carcinoma	Non-small cell carcinoma	Lung	0.223854	MSS	8.86184	WT								NO	0.167856
CPCT02011070T	CPCT02011070	0.54	Lung	Carcinoma	Non-small cell carcinoma	Lung	0.174187	MSS	6.04512	WT								NO	0.119873
CPCT02011071T	CPCT02011071	0.24	Lung	Carcinoma	Non-small cell carcinoma	Lung	0.150052	MSS	2.95453	WT								NO	0
CPCT02011074T	CPCT02011074	0.22	Lung	Carcinoma	Non-small cell carcinoma	Lung	0.187828	MSS	8.688	WT								NO	0.187263
CPCT02011077T	CPCT02011077	0.33	Lung	Carcinoma	Non-small cell carcinoma	Liver	0.084645	MSS	1.45575	WT								NO	0.0671375
CPCT02011079T	CPCT02011079	0.56	Lung	Carcinoma	Non-small cell carcinoma	Pleural fluid	0.479888	MSS	30.8346	WT								NO	0
CPCT02011086T	CPCT02011086	0.38	Lung	Carcinoma	Non-small cell carcinoma	Liver	0.165792	MSS	12.1378	WT								NO	0.0511229
CPCT02011089T	CPCT02011089	0.67	Lung	Carcinoma	Non-small cell carcinoma	Liver	0.199021	MSS	4.41448	WT								NO	0.0342131
CPCT02011090T	CPCT02011090	0.83	Bone/Soft tissue	Gastrointestinal stromal tumor		mesenteric lesion	0.0237845	MSS	0.730675	WT								NO	0.180584
CPCT02011093T	CPCT02011093	0.24	Lung	Carcinoma	Non-small cell carcinoma	Lung	0.0657573	MSS	2.54565	WT								NO	0.0794326
CPCT02011094T	CPCT02011094	0.57	Bone/Soft tissue	Gastrointestinal stromal tumor		Peritoneum	0.0164393	MSS	0.83141	WT								NO	0.231864
CPCT02011102T	CPCT02011102	0.25	Lung	Carcinoma	Non-small cell carcinoma	Lymph node	0.146205	MSS	9.38265	WT								NO	0
CPCT02011105T	CPCT02011105	0.92	Lung	Carcinoma	Non-small cell carcinoma	CNS	0.19972	MSS	8.89822	WT								NO	0
CPCT02020105T	CPCT02020105	0.67	Lung	Neuroendocrine tumor			0.0388248	MSS	2.00315	WT								NO	0.113564
CPCT02020246T	CPCT02020246	0.69	Bone/Soft tissue	Leiomyosarcoma			0.126618	MSS	2.83456	WT								NO	0.0671624
CPCT02020258T	CPCT02020258	0.69	Prostate				0.201469	MSS	2.8405	WT								NO	0.0903966
CPCT02020271T	CPCT02020271	0.72	Skin	Melanoma		Lymph node	0.21511	MSS	60.7076	BIALLELIC_MUT	45007626	C	CCA	c.73_74insCA	p.Lys26fs	frameshift_variant	HIGH	YES	0
CPCT02020283T	CPCT02020283	0.61	Liver	Carcinoma	Hepatocellular carcinoma	Liver	0.177685	MSS	6.88877	WT								NO	0.099971
CPCT02020293T	CPCT02020293	0.74	Colorectum			Lung	1.7639	MSS	9.73522	WT								NO	0
CPCT02020294T	CPCT02020294	0.47	Lung	Carcinoma	Non-small cell carcinoma	Lung	0.496677	MSS	24.9941	WT								NO	0
CPCT02020298T	CPCT02020298	0.84	Bone/Soft tissue	Sarcoma		Omentum	0.0370759	MSS	1.01224	WT								NO	0.206728
CPCT02020299T	CPCT02020299	0.39	Breast	Carcinoma	ER-positive/HER2-negative	Thorax wall	0.114026	MSS	25.5187	WT								NO	0.71018
CPCT02020307T	CPCT02020307	0.87	Ovary			Abdomen	0.115075	MSS	2.31654	WT								NO	0
CPCT02020310T	CPCT02020310	0.61	Prostate			Bone	0.241693	MSS	3.09024	WT								NO	0.0553597
CPCT02020313T	CPCT02020313	0.53	Prostate			Liver	0.207415	MSS	2.75971	WT								NO	0
CPCT02020317T	CPCT02020317	0.57	Small intestine	Neuroendocrine tumor		Liver	0.0426723	MSS	1.454	WT								NO	0
CPCT02020320T	CPCT02020320	0.71	Skin	Melanoma		Neck	0.141308	MSS	37.6058	WT								NO	0
CPCT02020322T	CPCT02020322	0.34	Breast	Carcinoma	ER-positive/HER2-negative	Bone	0.0731025	MSS	5.7695	WT								NO	0.435805
CPCT02020325T	CPCT02020325	0.91	Bone/Soft tissue	Gastrointestinal stromal tumor		Rectum	0.0524659	MSS	1.15215	WT								NO	0
CPCT02020326T	CPCT02020326	0.39	Liver	Carcinoma	Hepatocellular carcinoma	Adrenal gland	0.152151	MSS	4.0724	WT								NO	0
CPCT02020333T	CPCT02020333	0.7	Ovary			Peritoneum	0.0951382	MSS	7.21231	WT								NO	0.0660988
CPCT02020340T	CPCT02020340	0.57	Kidney	Carcinoma	Renal cell carcinoma	Skin	0.0650577	MSS	2.33088	WT								NO	0.217859
CPCT02020341T	CPCT02020341	0.52	Breast	Carcinoma	ER-positive/HER2-negative	Liver	0.0556139	MSS	1.22595	WT								NO	0.064383
CPCT02020342T	CPCT02020342	0.75	Skin	Melanoma		skin	0.12312	MSS	36.7268	WT								NO	0
CPCT02020343T	CPCT02020343	0.71	Lung	Carcinoma	Non-small cell carcinoma	Lymph node	0.084645	MSS	4.86919	WT								NO	0.0159011
CPCT02020344T	CPCT02020344	0.71	Breast	Carcinoma	ER-positive/HER2-negative	Subcutis	0.12382	MSS	23.1784	WT								NO	0
CPCT02020345T	CPCT02020345	0.25	Breast	Carcinoma	ER-positive/HER2-negative	Liver	0.09234	MSS	1.87863	WT								NO	0
CPCT02020347T	CPCT02020347	0.48	Breast	Carcinoma	ER-positive/HER2-negative	Lymph node	0.101784	MSS	1.36166	WT								NO	0.122521
CPCT02020351T	CPCT02020351	0.42	Prostate			Bone	0.117174	MSS	2.01819	WT								NO	0
CPCT02020356T	CPCT02020356	0.87	Head and neck	Carcinoma		Bone	0.100035	MSS	2.28437	WT								NO	0.3622
CPCT02020357T	CPCT02020357	0.89	Prostate			Bone	0.288562	MSS	5.42357	WT								NO	0.0313254
CPCT02020358T	CPCT02020358	0.27	Skin	Melanoma		Lymph node	0.0531654	MSS	10.6051	WT								NO	0.278708
CPCT02020362T	CPCT02020362	0.82	Urothelial tract	Carcinoma	Urothelial carcinoma	Lung	0.303603	MSS	10.3676	WT								NO	0
CPCT02020369T	CPCT02020369	0.77	Breast	Carcinoma	ER-positive/HER2-negative	subcutaneous	0.159846	MSS	7.22246	WT								NO	0
CPCT02020370T	CPCT02020370	0.51	Prostate			Rectum	0.159147	MSS	2.8538	WT								NO	0
CPCT02020371T	CPCT02020371	0.39	Breast	Carcinoma	ER-positive/HER2-negative	Liver	0.0664568	MSS	3.98251	WT								NO	0.230958
CPCT02020373T	CPCT02020373	0.5	Skin	Melanoma		skin	0.0933893	MSS	8.44386	WT								NO	0.0667667
CPCT02020376T	CPCT02020376	0.58	Kidney	Carcinoma	Renal cell carcinoma	Kidney	0.0647079	MSS	1.59636	WT								NO	0.216428
CPCT02020377T	CPCT02020377	0.44	Breast	Carcinoma	ER-positive/HER2-negative	Lymph node	0.0472193	MSS	0.981812	WT								NO	0.240074
CPCT02020378T	CPCT02020378	0.63	Prostate			Bone	0.262329	MSS	2.73767	WT								NO	0.0476935
CPCT02020380T	CPCT02020380	0.37	Prostate			Lymph node	0.225953	MSS	3.18608	WT								NO	0.356691
CPCT02020382T	CPCT02020382	0.46	Breast	Carcinoma	ER-positive/HER2-negative	Bone	0.132564	MSS	7.10283	WT								NO	0
CPCT02020383T	CPCT02020383	0.59	Colorectum			Liver	0.47744	MSS	8.24834	WT								NO	0.15577
CPCT02020385T	CPCT02020385	0.37	Breast	Carcinoma	Triple negative	Lymph node	0.344876	MSS	12.4547	WT								NO	0.09164
CPCT02020388T	CPCT02020388	0.61	Prostate			Lymph node	0.209514	MSS	5.22455	WT								NO	0.284755
CPCT02020393T	CPCT02020393	0.98	Ovary			Subcutus	0.164393	MSS	2.89332	WT								NO	0
CPCT02020394T	CPCT02020394	0.68	Prostate			Bone	0.195523	MSS	2.77894	WT								NO	0.0950812
CPCT02020398T	CPCT02020398	0.29	Bone/Soft tissue	Rhabdomyosarcoma		Bone	0.0444211	MSS	1.42602	WT								NO	0.186089
CPCT02020399T	CPCT02020399	0.66	Unknown	Carcinoma	Neuroendocrine carcinoma	Liver	0.55369	MSS	16.2221	WT								NO	0.414227
CPCT02020403T	CPCT02020403	0.43	Liver	Carcinoma	Hepatocellular carcinoma	Liver	0.103533	MSS	5.99895	WT								NO	1.18691
CPCT02020407T	CPCT02020407	0.71	Breast	Carcinoma	ER-positive/HER2-unknown	Lymph node	0.109829	MSS	3.80238	WT								NO	0.0317463
CPCT02020408T	CPCT02020408	0.57	Skin	Melanoma		Lymph node	0.0933893	MSS	26.242	WT								NO	0.0536268
CPCT02020409T	CPCT02020409	0.61	Prostate			Lymph node	0.315145	MSS	6.85449	WT								NO	0.0615424
CPCT02020410T	CPCT02020410	0.24	Skin	Melanoma		Lymph node	0.084645	MSS	36.1878	WT								NO	0.112166
CPCT02020412T	CPCT02020412	0.32	Skin	Melanoma		Primary	0.0863938	MSS	43.8853	WT								NO	0.758852
CPCT02020413T	CPCT02020413	0.87	Pancreas	Neuroendocrine tumor		Liver	0.0993354	MSS	3.91501	WT								NO	0
CPCT02020414T	CPCT02020414	0.4	Kidney	Carcinoma	Renal cell carcinoma	Kidney	0.100735	MSS	3.36132	WT								NO	0.0620743
CPCT02020415T	CPCT02020415	0.62	Lung	Neuroendocrine tumor		Lung	0.0283316	MSS	0.722281	WT								NO	0.0780678
CPCT02020417T	CPCT02020417	0.7	Lung	Carcinoma	Non-small cell carcinoma	Lymph node	0.158797	MSS	7.81112	WT								NO	0
CPCT02020419T	CPCT02020419	0.32	Prostate			Lymph node	0.249038	MSS	3.0724	WT								NO	0.262826
CPCT02020420T	CPCT02020420	0.84	Ovary			Peritoneal	0.0766002	MSS	1.78069	WT								NO	0
CPCT02020421T	CPCT02020421	0.26	Liver	Carcinoma	Hepatocellular carcinoma	Liver	0.117524	MSS	4.93214	WT								NO	0.305345
CPCT02020422T	CPCT02020422	0.41	Prostate			Liver	0.290661	MSS	2.88108	WT								NO	0
CPCT02020423T	CPCT02020423	0.8	Skin	Melanoma		subcutis	0.154949	MSS	61.3746	WT								NO	0.0565282
CPCT02020424T	CPCT02020424	0.54	Lung	Neuroendocrine tumor		Liver	0.0234348	MSS	1.20881	WT								NO	0.0300608
CPCT02020426T	CPCT02020426	0.55	Skin	Melanoma		Lymph node	0.721581	MSS	55.6824	BIALLELIC_MUT	45003785	CTCTT	C	c.42_45delTCTT	p.Ser16fs	frameshift_variant	HIGH	YES	1.35028
CPCT02020428T	CPCT02020428	0.92	Bone/Soft tissue	Desmoid type fibromatosis		Peritoneum	0.0111927	MSS	0.33893	WT								NO	0
CPCT02020429T	CPCT02020429	0.31	Lung	Carcinoma	Non-small cell carcinoma	Lung	0.211962	MSS	12.3078	WT								NO	0
CPCT02020433T	CPCT02020433	0.84	Small intestine	Neuroendocrine tumor		Liver	0.0349773	MSS	2.43652	WT								NO	0.161958
CPCT02020434T	CPCT02020434	0.88	Ovary			Liver	0.115775	MSS	3.75131	WT								NO	0.0879727
CPCT02020436T	CPCT02020436	0.83	Breast	Carcinoma	ER-positive/HER2-negative	Liver	0.213012	MSS	42.7209	WT								NO	0.213916
CPCT02020438T	CPCT02020438	0.37	Bone/Soft tissue	Follicular dendritic cell sarcoma		Liver	0.0752011	MSS	5.16474	WT								NO	0.695054
CPCT02020441T	CPCT02020441	0.34	Breast	Carcinoma	ER-positive/HER2-negative	Bone	0.115775	MSS	4.20182	WT								NO	0
CPCT02020442T	CPCT02020442	0.83	Colorectum			Liver	0.491431	MSS	7.01644	WT								NO	0
CPCT02020444T	CPCT02020444	0.82	Pancreas	Neuroendocrine tumor		Liver	0.0521161	MSS	1.89087	WT								NO	0
CPCT02020445T	CPCT02020445	0.49	Skin	Melanoma		Skin	0.0804477	MSS	6.63099	WT								NO	0.0756512
CPCT02020447T	CPCT02020447	0.68	Kidney	Carcinoma	Renal cell carcinoma	Kidney	0.100385	MSS	2.28891	WT								NO	0.169549
CPCT02020449T	CPCT02020449	0.45	Prostate			Liver	0.355019	MSS	2.6135	WT								NO	0.123784
CPCT02020452T	CPCT02020452	0.77	Lung	Carcinoma	Non-small cell carcinoma	Liver	0.186429	MSS	12.2392	WT								NO	0.743767
CPCT02020454T	CPCT02020454	0.72	Colorectum			Liver	0.642532	MSS	7.66702	WT								NO	0
CPCT02020458T	CPCT02020458	0.5	Lung	Carcinoma	Non-small cell carcinoma	Lung	0.12347	MSS	5.62749	WT								NO	0.0671562
CPCT02020459T	CPCT02020459	0.33	Ovary			Peritoneum	0.0703043	MSS	5.97657	WT								NO	0
CPCT02020460T	CPCT02020460	0.35	Bile duct	Carcinoma		Liver	0.04617	MSS	0.997552	WT								NO	0
CPCT02020473T	CPCT02020473	0.72	Head and neck			Liver	0.0374257	MSS	0.790486	WT								NO	0.134823
CPCT02020474T	CPCT02020474	0.52	Mesothelium	Malignant mesothelioma		Primary	0.0293809	MSS	0.952081	WT								NO	0.0533385
CPCT02020475T	CPCT02020475	0.73	Breast	Carcinoma	ER-positive/HER2-negative	Liver	0.0916404	MSS	2.14271	WT								NO	0
CPCT02020478T	CPCT02020478	0.74	Breast	Carcinoma	Triple negative	Liver	0.155299	MSS	2.80168	WT								NO	0
CPCT02020480T	CPCT02020480	0.69	Kidney	Carcinoma	Renal cell carcinoma	Kidney	0.0601609	MSS	2.41938	WT								NO	0.174965
CPCT02020482T	CPCT02020482	0.26	Lung	Carcinoma	Non-small cell carcinoma	Lymph node	0.170689	MSS	22.8527	WT								NO	0.596061
CPCT02020483T	CPCT02020483	0.27	Pancreas			Liver	0.265128	MSS	2.42812	WT								NO	0
CPCT02020485T	CPCT02020485	0.56	Lung	Carcinoma	Non-small cell carcinoma	Lung	0.220707	MSS	6.67611	WT								NO	0
CPCT02020486T	CPCT02020486	0.76	Colorectum			Abdomen subcutaneous	1.36621	MSS	9.00525	WT								NO	0
CPCT02020490T	CPCT02020490	0.45	Breast	Carcinoma	ER-positive/HER2-negative	Liver	0.0989857	MSS	2.88597	WT								NO	0
CPCT02020491T	CPCT02020491	0.46	Unknown	Carcinoma		Kidney	0.928297	MSS	56.6565	WT								NO	0
CPCT02020492T	CPCT02020492	0.61	Uterus			Peritoneum	0.101434	MSS	16.5761	WT								NO	0.0936847
CPCT02020493T	CPCT02020493	0.46	Breast	Carcinoma	ER-positive/HER2-negative	Liver	0.13816	MSS	3.40853	WT								NO	0.354022
CPCT02020497T	CPCT02020497	0.33	Colorectum			neck right	0.129766	MSS	5.02623	WT								NO	0
CPCT02020501T	CPCT02020501	0.67	Prostate			Bone	0.1539	MSS	1.68625	WT								NO	0
CPCT02020502T	CPCT02020502	0.69	Prostate			Lymph node	0.12242	MSS	1.48094	WT								NO	0.221848
CPCT02020505T	CPCT02020505	0.94	Pancreas	Neuroendocrine tumor		Liver	0.0734523	MSS	2.48933	WT								NO	0.0580919
CPCT02020506T	CPCT02020506	0.61	Skin	Melanoma		Lymph node	0.158097	MSS	83.085	WT								NO	0
CPCT02020508T	CPCT02020508	0.53	Breast	Carcinoma	ER-positive/HER2-positive	Liver	0.244141	MSS	4.56034	WT								NO	0.139393
CPCT02020509T	CPCT02020509	0.6	Skin	Melanoma		subcutis	0.0321791	MSS	3.83211	WT								NO	0.211354
CPCT02020511T	CPCT02020511	0.86	Skin	Melanoma		Leg	0.173137	MSS	67.7992	WT								NO	0.284344
CPCT02020513T	CPCT02020513	0.62	Ovary			Peritoneum	0.0916404	MSS	0.967471	WT								NO	0.0744728
CPCT02020516T	CPCT02020516	0.87	Ovary			Peritoneum	0.176635	MSS	4.59042	WT								NO	0.308607
CPCT02020517T	CPCT02020517	0.27	Skin	Melanoma		Lymph node	0.0835957	MSS	35.3868	WT								NO	0
CPCT02020519T	CPCT02020519	0.46	Skin	Melanoma		Primary	0.139559	MSS	46.9258	WT								NO	0.0565989
CPCT02020520T	CPCT02020520	0.41	Skin	Melanoma		Subcutaneous	0.148653	MSS	88.8244	WT								NO	0.223337
CPCT02020521T	CPCT02020521	0.37	Colorectum			Abdominal wall (Subcutaneous)	0.175586	MSS	4.13396	WT								NO	0.0371023
CPCT02020523T	CPCT02020523	0.84	Unknown	Carcinoma		Lymph node	0.0884925	MSS	2.5313	WT								NO	0.684748
CPCT02020525T	CPCT02020525	0.64	Prostate			Bone	0.150402	MSS	2.38965	WT								NO	0
CPCT02020526T	CPCT02020526	0.63	Esophagus			Mamma	0.623295	MSS	10.8657	WT								NO	0
CPCT02020535T	CPCT02020535	0.24	Lung	Carcinoma	Non-small cell carcinoma	Lung	0.165093	MSS	29.0602	WT								NO	0.0626633
CPCT02020536T	CPCT02020536	0.43	Esophagus			Subcutaneous	0.36866	MSS	12.2735	WT								NO	0.178839
CPCT02020539T	CPCT02020539	0.32	Breast	Carcinoma	ER-positive/HER2-positive	Liver	0.137461	MSS	3.45121	WT								NO	0.024252
CPCT02020540T	CPCT02020540	0.33	Unknown	Carcinoma		Lymph node	0.212312	MSS	11.4103	WT								NO	0.0481466
CPCT02020541T	CPCT02020541	0.48	Breast	Carcinoma	ER-positive/HER2-negative	Liver	0.0524659	MSS	4.32214	WT								NO	0
CPCT02020543T	CPCT02020543	0.71	Prostate			Bone	0.18433	MSS	2.53375	WT								NO	0
CPCT02020544T	CPCT02020544	0.63	Ovary			Peritoneum	0.0545645	MSS	3.65862	WT								NO	0.124365
CPCT02020545T	CPCT02020545	0.74	Breast	Carcinoma	ER-positive/HER2-positive	cutis	0.206716	MSS	3.91885	WT								NO	0
CPCT02020546T	CPCT02020546	0.24	Liver	Carcinoma	Hepatocellular carcinoma	Liver	0.0395243	MSS	1.93879	WT								NO	0.143172
CPCT02020554T	CPCT02020554	0.38	Colorectum			Liver	0.851347	MSS	7.93774	WT								NO	0
CPCT02020559T	CPCT02020559	0.46	Urothelial tract	Carcinoma	Neuroendocrine carcinoma	Liver	0.164043	MSS	5.8405	WT								NO	0.202948
CPCT02020560T	CPCT02020560	0.27	Prostate			Bone	0.0818468	MSS	1.63834	WT								NO	0
CPCT02020561T	CPCT02020561	0.51	Breast	Carcinoma	ER-positive/HER2-unknown	Liver	0.651626	MSS	4.87653	WT								NO	0.0342669
CPCT02020565T	CPCT02020565	0.78	Uterus			Omentum	0.102483	MSS	2.10703	WT								NO	0
CPCT02020566T	CPCT02020566	0.21	Kidney	Carcinoma	Renal cell carcinoma		0.00559636	MSS	0.158097	WT								NO	0.0670817
CPCT02020568T	CPCT02020568	0.42	Mesothelium	Malignant mesothelioma		pleura	0.066107	MSS	2.01959	WT								NO	0.22873
CPCT02020572T	CPCT02020572	0.87	Ovary			Primary	0.118223	MSS	4.95768	WT								NO	0.148134
CPCT02020573T	CPCT02020573	0.49	Skin	Melanoma		Lymph node	0.0563134	MSS	12.5915	WT								NO	0.315489
CPCT02020574T	CPCT02020574	0.71	Skin	Melanoma		Liver	0.0174886	MSS	0.333683	WT								NO	0.059813
CPCT02020578T	CPCT02020578	0.68	Skin	Melanoma		Primary	0.3071	MSS	105.547	WT								NO	0.547528
CPCT02020579T	CPCT02020579	0.5	Pancreas	Neuroendocrine tumor		Liver	0.0524659	MSS	1.37845	WT								NO	0.354383
CPCT02020582T	CPCT02020582	0.69	Pancreas	Neuroendocrine tumor		Liver	0.0395243	MSS	0.992655	WT								NO	0
CPCT02020583T	CPCT02020583	0.62	Urothelial tract	Carcinoma	Urothelial carcinoma	Lymph node	0.620147	MSS	11.6758	WT								NO	0.248968
CPCT02020586T	CPCT02020586	0.52	Urothelial tract	Carcinoma	Urothelial carcinoma	Lymph node	0.228751	MSS	10.5016	WT								NO	0.0670969
CPCT02020589T	CPCT02020589	0.35	Bile duct	Carcinoma		Liver	0.112627	MSS	2.80658	WT								NO	0.150287
CPCT02020591T	CPCT02020591	0.67	Breast	Carcinoma	ER-positive/HER2-negative	Liver	0.0640084	MSS	1.03428	WT								NO	0.113423
CPCT02020592T	CPCT02020592	0.25	Kidney	Carcinoma	Renal cell carcinoma	Kidney	0.0234348	MSS	1.15775	WT								NO	0.151819
CPCT02020593T	CPCT02020593	0.62	Ovary			Subcutaneous	0.222805	MSS	4.30815	WT								NO	0.0479438
CPCT02020597T	CPCT02020597	0.36	Breast	Carcinoma	ER-positive/HER2-positive	Lymph node	0.155649	MSS	2.49213	WT								NO	0
CPCT02020598T	CPCT02020598	0.51	Uterus			Peritoneum	0.0881427	MSS	1.98811	WT								NO	0.104201
CPCT02020599T	CPCT02020599	0.58	Breast	Carcinoma	ER-positive/HER2-negative	subcutaneous	0.287163	MSS	4.02448	WT								NO	0.0571745
CPCT02020600T	CPCT02020600	0.61	Urothelial tract	Carcinoma	Urothelial carcinoma	Liver	0.361665	MSS	18.8251	WT								NO	0.181264
CPCT02020608T	CPCT02020608	0.62	Small intestine	Neuroendocrine tumor		Liver	0.0272823	MSS	1.08185	WT								NO	0
CPCT02020609T	CPCT02020609	0.26	Skin	Melanoma		skin	0.334732	MSS	173.823	WT								NO	0.0759073
CPCT02020610T	CPCT02020610	0.94	Prostate			Bone	0.15355	MSS	3.77195	WT								NO	0.0699171
CPCT02020611T	CPCT02020611	0.48	Colorectum			Liver	0.679958	MSS	11.752	WT								NO	0.040948
CPCT02020613T	CPCT02020613	0.49	Unknown	Neuroendocrine tumor		Liver	0.0940888	MSS	4.12102	WT								NO	0.451677
CPCT02020614T	CPCT02020614	0.71	Urothelial tract	Carcinoma	Urothelial carcinoma	Liver	0.364813	MSS	12.028	WT								NO	0
CPCT02020615T	CPCT02020615	0.65	Skin	Melanoma		Lymph node	0.164043	MSS	16.4383	BIALLELIC_MUT	45003770	T	A	c.26T>A	p.Val9Glu	missense_variant	MODERATE	YES	0.0990249
CPCT02020617T	CPCT02020617	0.39	Breast	Carcinoma	ER-positive/HER2-negative	skin	0.0741518	MSS	3.17524	WT								NO	0.109895
CPCT02020619T	CPCT02020619	0.53	Urothelial tract	Carcinoma	Urothelial carcinoma	Liver	0.257083	MSS	11.0738	WT								NO	0.0790306
CPCT02020620T	CPCT02020620	0.56	Prostate			Lymph node	0.218958	MSS	5.17279	WT								NO	0
CPCT02020622T	CPCT02020622	0.74	Esophagus			Liver	1.42777	MSS	15.8185	WT								NO	0.140446
CPCT02020623T	CPCT02020623	0.86	Uterus			Lymph node	0.302553	MSS	17.0542	WT								NO	0.26068
CPCT02020626T	CPCT02020626	0.52	Skin	Melanoma		skin	0.10843	MSS	25.015	WT								NO	0.0583587
CPCT02020628T	CPCT02020628	0.74	Prostate			Liver	0.474641	MSS	3.81287	WT								NO	0.18383
CPCT02020629T	CPCT02020629	0.2	Urothelial tract	Carcinoma	Urothelial carcinoma	Liver	0.249388	MSS	8.99265	WT								NO	0.0801745
CPCT02020630T	CPCT02020630	0.94	Lung	Carcinoma	Non-small cell carcinoma	Liver	0.73872	MSS	31.9028	WT								NO	0
CPCT02020632T	CPCT02020632	0.36	Urothelial tract	Carcinoma	Urothelial carcinoma	Liver	0.386149	MSS	19.6712	WT								NO	0.0669329
CPCT02020633T	CPCT02020633	0.51	Urothelial tract	Carcinoma	Urothelial carcinoma	Lymph node	0.137111	MSS	4.17209	WT								NO	0.130353
CPCT02020635T	CPCT02020635	0.72	Breast	Carcinoma	ER-positive/HER2-negative	Peritoneum	0.0678559	MSS	17.3403	WT								NO	0.0877493
CPCT02020636T	CPCT02020636	0.94	Uterus			Lymph node	0.119972	MSS	2.76285	WT								NO	0.0872952
CPCT02020637T	CPCT02020637	0.35	Breast	Carcinoma	ER-positive/HER2-negative	Liver	0.150052	MSS	3.42078	WT								NO	0.0885349
CPCT02020641T	CPCT02020641	0.78	Mesothelium	Malignant mesothelioma		Lung	0.0363764	MSS	1.47569	WT								NO	0.124692
CPCT02020643T	CPCT02020643	0.47	Skin	Melanoma		skin	0.132564	MSS	29.1294	WT								NO	0
CPCT02020646T	CPCT02020646	0.2	Mesothelium	Malignant mesothelioma		Lung	0.0398741	MSS	2.23085	WT								NO	0.366762
CPCT02020648T	CPCT02020648	0.34	Urothelial tract	Carcinoma	Urothelial carcinoma	Liver	0.128716	MSS	15.057	WT								NO	0.123996
CPCT02020650T	CPCT02020650	0.63	Bone/Soft tissue	Uterine stromal sarcoma		Psoas left	0.0654075	MSS	1.16439	WT								NO	0
CPCT02020651T	CPCT02020651	0.44	Colorectum			Liver	0.776845	MSS	8.87618	WT								NO	0.189193
CPCT02020653T	CPCT02020653	0.72	Mesothelium	Malignant mesothelioma		Subcutaneous	0.0629591	MSS	1.85449	WT								NO	0
CPCT02020656T	CPCT02020656	0.84	Prostate			Lymph node	0.190626	MSS	2.7702	WT								NO	0.0628638
CPCT02020658T	CPCT02020658	0.64	Prostate			Bone	0.103533	MSS	1.9283	WT								NO	0
CPCT02020662T	CPCT02020662	0.4	Skin	Melanoma		Lymph node	0.0465198	MSS	27.7303	WT								NO	0.160398
CPCT02020665T	CPCT02020665	0.63	Skin	Melanoma		Skin/subcutaneous	0.0626093	MSS	16.4582	WT								NO	0.133831
CPCT02020666T	CPCT02020666	0.93	Breast	Carcinoma	ER-positive/HER2-negative	Bone	0.0748513	MSS	1	WT								NO	0
CPCT02020667T	CPCT02020667	0.23	Bile duct	Carcinoma		Primary	0.0961875	MSS	1.94614	WT								NO	0
CPCT02020670T	CPCT02020670	0.51	Skin	Melanoma		Lymph node	0.251137	MSS	106.961	BIALLELIC_MUT	45003785	CTCTT	C	c.42_45delTCTT	p.Ser16fs	frameshift_variant	HIGH	YES	0.405778
CPCT02020671T	CPCT02020671	0.31	Lung	Carcinoma	Non-small cell carcinoma	Lymph node	0.977964	MSS	109.722	WT								NO	0.195023
CPCT02020672T	CPCT02020672	0.9	Skin	Melanoma		Skin/subcutaneous	0.050717	MSS	1.10598	WT								NO	0.066784
CPCT02020673T	CPCT02020673	0.49	Prostate			Bone	0.178034	MSS	5.09654	WT								NO	0
CPCT02020682T	CPCT02020682	0.48	Uterus			Lymph node	0.539349	MSS	6.43617	HOMDEL								YES	0.16507
CPCT02020683T	CPCT02020683	0.5	Bone/Soft tissue	Myxofibrosarcoma		Muscle tissue	0.110528	MSS	3.47674	WT								NO	0
CPCT02020684T	CPCT02020684	0.8	Urothelial tract	Carcinoma	Urothelial carcinoma	Muscle tissue	0.0269325	MSS	1.37041	WT								NO	0.565271
CPCT02020685T	CPCT02020685	0.81	Breast	Carcinoma	ER-positive/HER2-negative	Lymph node	0.233998	MSS	4.15845	WT								NO	0
CPCT02020686T	CPCT02020686	0.61	Prostate			Lymph node	0.193424	MSS	2.96572	WT								NO	0.0681407
CPCT02020687T	CPCT02020687	0.23	Prostate			Bone	0.0759007	MSS	1.29976	WT								NO	0
CPCT02020688T	CPCT02020688	0.76	Breast	Carcinoma	Triple negative	Lymph node	0.140609	MSS	1.64078	WT								NO	0
CPCT02020689T	CPCT02020689	0.6	Mesothelium	Malignant mesothelioma		Pulmonary pleurae	0.0619098	MSS	1.4568	WT								NO	0.137956
CPCT02020690T	CPCT02020690	0.71	Liver	Carcinoma	Hepatocellular carcinoma	Liver	0.115775	MSS	6.29031	WT								NO	0
CPCT02020691T	CPCT02020691	0.77	Bone/Soft tissue	Undifferentiated sarcoma	Pleomorphic sarcoma	Primary	0.116824	MSS	3.80378	WT								NO	0.0758782
CPCT02020692T	CPCT02020692	0.95	Breast	Carcinoma	ER-positive/HER2-positive	Peritoneum	0.152501	MSS	2.51766	WT								NO	0
CPCT02020693T	CPCT02020693	0.43	Breast	Carcinoma	Triple negative	Mamma	0.103533	MSS	3.85275	WT								NO	0.49964
CPCT02020694T	CPCT02020694	0.31	Skin	Melanoma		Lymph node	0.102134	MSS	26.1095	WT								NO	0.721007
CPCT02020695T	CPCT02020695	0.48	Colorectum			Lung	0.445261	MSS	5.76111	WT								NO	0
CPCT02020696T	CPCT02020696	0.47	Mesothelium	Malignant mesothelioma		Lung	0.0283316	MSS	1.5397	WT								NO	0.0532441
CPCT02020700T	CPCT02020700	0.77	Skin	Melanoma		Lymph node	0.0930395	MSS	24.8265	WT								NO	0.134998
CPCT02020703T	CPCT02020703	0.4	Urothelial tract	Carcinoma	Urothelial carcinoma	Liver	0.162994	MSS	17.8853	WT								NO	0.0632362
CPCT02020706T	CPCT02020706	0.9	Bone/Soft tissue	Clear cell sarcoma		Lymph node	0.0139909	MSS	0.497377	WT								NO	0.0637416
CPCT02020711T	CPCT02020711	0.71	Breast	Carcinoma	ER-positive/HER2-negative	Lymph node	0.111577	MSS	5.4589	WT								NO	0
CPCT02020712T	CPCT02020712	0.51	Esophagus			Subcutaneous	0.498076	MSS	13.992	WT								NO	0.122393
CPCT02020714T	CPCT02020714	0.68	Skin	Melanoma		Soft mass	0.0437216	MSS	10.4446	WT								NO	0.171631
CPCT02020715T	CPCT02020715	0.87	Prostate			Bone	0.209864	MSS	2.29696	WT								NO	0
CPCT02020716T	CPCT02020716	0.55	Uterus			Peritoneum	0.10773	MSS	2.49983	WT								NO	0.257455
CPCT02020717T	CPCT02020717	0.69	Urothelial tract			Primary	0.220007	MSS	4.79014	WT								NO	0.0696353
CPCT02020718T	CPCT02020718	0.25	Kidney	Carcinoma	Renal cell carcinoma	Lymph node	0.0835957	MSS	3.12592	WT								NO	0.198542
CPCT02020723T	CPCT02020723	0.67	Skin	Melanoma		Lymph node	0.0391745	MSS	1.25883	WT								NO	0
CPCT02020731T	CPCT02020731	0.45	Prostate			Lymph node	0.233998	MSS	2.83526	WT								NO	0.11514
CPCT02020739T	CPCT02020739	0.83	Skin	Melanoma		Subcutaneous	0.254984	MSS	65.9035	WT								NO	0.0517846
CPCT02020743T	CPCT02020743	0.74	Skin	Melanoma		Lymph node	0.0671563	MSS	8.3008	WT								NO	0.125996
CPCT02020750T	CPCT02020750	0.52	Bone/Soft tissue	Gastrointestinal stromal tumor		Abdominal	0.0174886	MSS	0.733473	WT								NO	0.120681
CPCT02020752T	CPCT02020752	0.21	Kidney	Carcinoma	Renal cell carcinoma	Lung	0.0783491	MSS	3.19552	WT								NO	0.647149
CPCT02020757T	CPCT02020757	0.44	Colorectum			Liver	1.05981	MSS	9.83141	WT								NO	0
CPCT02020759T	CPCT02020759	0.67	Liver	Carcinoma	Hepatocellular carcinoma	Liver	0.210563	MSS	6.08709	WT								NO	0.0433172
CPCT02020760T	CPCT02020760	0.67	Prostate			Lymph node	0.0986359	MSS	1.50297	WT								NO	0.238295
CPCT02020762T	CPCT02020762	0.47	Bile duct	Carcinoma		Liver	0.0591116	MSS	1.50157	WT								NO	0.0440229
CPCT02020765T	CPCT02020765	0.63	Mesothelium	Malignant mesothelioma		Lung	0.0629591	MSS	2.02134	WT								NO	0.11801
CPCT02020767T	CPCT02020767	0.26	Urothelial tract	Carcinoma	Urothelial carcinoma	Lymph node	0.0720532	MSS	4.75236	WT								NO	0.2434
CPCT02020770T	CPCT02020770	0.63	Skin	Melanoma		Skin/subcutaneous	0.118923	MSS	66.6803	WT								NO	0.0565673
CPCT02020778T	CPCT02020778	0.56	Urothelial tract	Carcinoma	Urothelial carcinoma	CNS	0.374607	MSS	9.16684	WT								NO	0
CPCT02020780T	CPCT02020780	0.33	Prostate			Bone	0.190626	MSS	2.3879	WT								NO	0.160374
CPCT02020787T	CPCT02020787	0.94	Urothelial tract	Carcinoma	Urothelial carcinoma	Liver	0.110528	MSS	3.11822	WT								NO	0
CPCT02020789T	CPCT02020789	0.46	Skin	Melanoma		Liver	0.213711	MSS	43.8052	WT								NO	0.29537
CPCT02020790T	CPCT02020790	0.9	Bone/Soft tissue	Synovial sarcoma		Primary	0.0475691	MSS	1.4547	WT								NO	0.0873744
CPCT02020800T	CPCT02020800	0.27	Urothelial tract	Carcinoma	Urothelial carcinoma	Lymph node	0.124519	MSS	5.96013	WT								NO	0.418287
CPCT02020802T	CPCT02020802	0.63	Colorectum			Liver	0.566282	MSS	5.37426	WT								NO	0.0814339
CPCT02020804T	CPCT02020804	0.55	Prostate			mass mesorectum	0.125219	MSS	2.25778	WT								NO	0.0854294
CPCT02020810T	CPCT02020810	0.52	Skin	Melanoma		Subcutaneous	0.0472193	MSS	18.3284	WT								NO	0.329083
CPCT02020812T	CPCT02020812	0.92	Bone/Soft tissue	Synovial sarcoma		Primary	0.0591116	MSS	0.931095	WT								NO	0
CPCT02020813T	CPCT02020813	0.64	Skin	Melanoma		Skin/subcutaneous	0.0762504	MSS	15.9409	WT								NO	0.063302
CPCT02020817T	CPCT02020817	0.52	Urothelial tract	Carcinoma	Urothelial carcinoma	Peritoneum	0.144106	MSS	3.78559	WT								NO	0
CPCT02020819T	CPCT02020819	0.95	Skin	Melanoma		(Sub)cutaneous	0.0926898	MSS	20.9601	WT								NO	0.0273439
CPCT02020821T	CPCT02020821	0.59	Skin	Melanoma		Lung	0.119972	MSS	20.085	WT								NO	0.109766
CPCT02020822T	CPCT02020822	0.36	Skin	Melanoma		(Sub)cutaneous	0.1539	MSS	87.0888	WT								NO	0.558791
CPCT02020827T	CPCT02020827	0.43	Prostate			Lymph node	0.156348	MSS	4.29661	WT								NO	0.0471608
CPCT02020828T	CPCT02020828	0.39	Skin	Melanoma		Lymph node	0.0304302	MSS	4.81147	WT								NO	0.0624955
CPCT02020832T	CPCT02020832	0.5	Urothelial tract	Carcinoma	Urothelial carcinoma	Peritoneum	0.209164	MSS	4.65093	WT								NO	0.131549
CPCT02020837T	CPCT02020837	0.84	Skin	Melanoma		Lymph node	0.0472193	MSS	1.0836	WT								NO	0.047438
CPCT02020839T	CPCT02020839	0.26	Liver	Carcinoma	Hepatocellular carcinoma	Liver	0.0143407	MSS	1.09199	WT								NO	0.0432526
CPCT02020840T	CPCT02020840	0.29	Urothelial tract	Carcinoma	Urothelial carcinoma	Lymph node	0.09234	MSS	6.28961	WT								NO	0.0612051
CPCT02020847T	CPCT02020847	0.66	Prostate			Bone	0.333683	MSS	3.9269	WT								NO	0
CPCT02020848T	CPCT02020848	0.28	Bone/Soft tissue	Desmoid type fibromatosis		Desmoid	0.01539	MSS	0.631689	WT								NO	0.0394863
CPCT02020852T	CPCT02020852	0.39	Liver	Carcinoma	Hepatocellular carcinoma	Liver	0.160895	MSS	4.02483	WT								NO	0.563449
CPCT02020853T	CPCT02020853	0.23	Skin	Melanoma		skin left back	0.0391745	MSS	16.3389	WT								NO	0
CPCT02020854T	CPCT02020854	0.55	Skin	Melanoma		Lymph node	0.0391745	MSS	9.45331	WT								NO	0.455026
CPCT02020859T	CPCT02020859	0.21	Urothelial tract	Carcinoma	Urothelial carcinoma	Lymph node	0.0804477	MSS	10.2777	WT								NO	0.205455
CPCT02020861T	CPCT02020861	0.66	Liver	Carcinoma	Hepatocellular carcinoma	Primary	0.132214	MSS	5.18573	WT								NO	0.0957605
CPCT02020863T	CPCT02020863	0.89	Skin	Melanoma		Lymph node	0.16964	MSS	56.9293	WT								NO	0
CPCT02020867T	CPCT02020867	0.27	Urothelial tract	Carcinoma	Urothelial carcinoma	Lymph node	0.189577	MSS	11.0098	WT								NO	0.186512
CPCT02020868T	CPCT02020868	0.83	Skin	Melanoma		Lymph node	0.0640084	MSS	11.1515	WT								NO	0
CPCT02020876T	CPCT02020876	0.26	Mesothelium	Malignant mesothelioma		Extrathoracic	0.0237845	MSS	2.73382	WT								NO	0.585332
CPCT02020879T	CPCT02020879	0.81	Mesothelium	Malignant mesothelioma		Primary	0.0682057	MSS	1.27212	WT								NO	0.0403941
CPCT02020886T	CPCT02020886	0.3	Liver	Carcinoma	Hepatocellular carcinoma	Liver	0.1546	MSS	5.05491	WT								NO	0.0309109
CPCT02020888T	CPCT02020888	0.65	Prostate			Bone	0.144456	MSS	1.82127	WT								NO	0
CPCT02020894T	CPCT02020894	0.59	Urothelial tract	Carcinoma	Urothelial carcinoma	Lymph node	0.157747	MSS	12.9091	WT								NO	0
CPCT02020895T	CPCT02020895	0.7	Skin	Melanoma		Skin/subcutaeous	0.0874432	MSS	8.04932	WT								NO	0.415889
CPCT02020897T	CPCT02020897	0.31	Skin	Melanoma		Lymph node	0.04617	MSS	10.6324	WT								NO	0.202142
CPCT02020901T	CPCT02020901	0.88	Skin	Melanoma		Skin/subcutaneous	0.0888423	MSS	16.7153	WT								NO	0.107552
CPCT02020902T	CPCT02020902	0.49	Urothelial tract	Carcinoma	Urothelial carcinoma	Liver	0.225603	MSS	17.5785	WT								NO	0.0676177
CPCT02020903T	CPCT02020903	0.91	Bone/Soft tissue	Malignant peripheral nerve sheath tumor		Lung	0.043022	MSS	1.64953	WT								NO	0
CPCT02020910T	CPCT02020910	0.78	Skin	Melanoma		Subcutaneous	0.112627	MSS	31.0637	WT								NO	0.0239867
CPCT02020914T	CPCT02020914	0.37	Skin	Melanoma		Subcutaneous	0.0720532	MSS	31.0318	WT								NO	1.52945
CPCT02020918T	CPCT02020918	0.81	Prostate			Bone	0.147254	MSS	2.47884	WT								NO	0
CPCT02020920T	CPCT02020920	0.3	Mesothelium	Malignant mesothelioma		Primary	0.0220357	MSS	1.91536	WT								NO	0.066312
CPCT02020922T	CPCT02020922	0.46	Mesothelium	Malignant mesothelioma		Lung	0.0209864	MSS	0.885275	WT								NO	0.0377888
CPCT02020931T	CPCT02020931	0.64	Prostate			Lymph node	0.155649	MSS	2.50472	WT								NO	0
CPCT02020933T	CPCT02020933	0.35	Skin	Melanoma		Lymph node	0.0328786	MSS	0.994054	WT								NO	0
CPCT02020934T	CPCT02020934	0.73	Skin	Melanoma		Lymph node	0.136761	MSS	67.9706	WT								NO	0.0820322
CPCT02020937T	CPCT02020937	0.95	Bone/Soft tissue	Synovial sarcoma		Lung	0.0776495	MSS	0.958027	WT								NO	0
CPCT02020938T	CPCT02020938	0.96	Prostate			Lung	0.155299	MSS	2.62015	WT								NO	0.0310428
CPCT02020939T	CPCT02020939	0.2	Skin	Melanoma		Lymph node	0.0678559	MSS	29.5236	WT								NO	0.25409
CPCT02020942T	CPCT02020942	0.49	Prostate			Lymph node	0.102483	MSS	2.20462	WT								NO	0.107086
CPCT02020947T	CPCT02020947	0.54	Mesothelium	Malignant mesothelioma		Lung	0.0206366	MSS	1.04372	WT								NO	0.117619
CPCT02020956T	CPCT02020956	0.24	Mesothelium	Malignant mesothelioma		Lung	0.0216859	MSS	2.06436	WT								NO	0.469942
CPCT02020968T	CPCT02020968	0.54	Prostate			Lymph node	0.296257	MSS	3.25883	WT								NO	1.27213
CPCT02020970T	CPCT02020970	0.66	Prostate			Bone	0.193774	MSS	1.8475	WT								NO	0.0683963
CPCT02020975T	CPCT02020975	0.91	Prostate			Lymph node	0.173487	MSS	1.85065	WT								NO	0.0332875
CPCT02020982T	CPCT02020982	0.21	Prostate			Lymph node	0.173487	MSS	4.9157	WT								NO	0.386097
CPCT02020988T	CPCT02020988	0.43	Urothelial tract	Carcinoma	Urothelial carcinoma	Liver	0.21546	MSS	8.93634	WT								NO	0.0679154
CPCT02020991T	CPCT02020991	0.77	Urothelial tract	Carcinoma	Urothelial carcinoma	Lymph node	0.528506	MSS	12.581	WT								NO	0.150444
CPCT02030233T	CPCT02030233	0.58	Breast	Carcinoma	ER-positive/HER2-positive	Lymph node	0.337181	MSS	3.3865	WT								NO	0
CPCT02030242T	CPCT02030242	0.81	Breast	Carcinoma	ER-positive/HER2-negative	Liver	0.484085	MSS	31.6548	WT								NO	0
CPCT02030243T	CPCT02030243	0.52	Kidney	Carcinoma	Renal cell carcinoma	Skin	0.116474	MSS	3.10493	WT								NO	0.0784278
CPCT02030245T	CPCT02030245	0.66	Esophagus			esophagus - small intestine	0.130815	MSS	2.67226	WT								NO	0
CPCT02030246T	CPCT02030246	0.57	Bone/Soft tissue	Leiomyosarcoma		Lung	0.0447709	MSS	1.67681	WT								NO	0.140098
CPCT02030247T	CPCT02030247	0.82	Skin	Melanoma		Liver	0.0685554	MSS	12.5631	WT								NO	0.134116
CPCT02030250T	CPCT02030250	0.96	Ovary			Liver	0.0860441	MSS	2.57048	WT								NO	0
CPCT02030256T	CPCT02030256	0.24	Skin	Melanoma		Lymph node	0.0444211	MSS	13.907	WT								NO	0.509536
CPCT02030257T	CPCT02030257	0.64	Esophagus			Liver	0.90731	MSS	7.74537	WT								NO	0.246128
CPCT02030258T	CPCT02030258	0.73	Breast	Carcinoma	ER-positive/HER2-negative	Bone	0.242392	MSS	5.6929	WT								NO	0.187993
CPCT02030262T	CPCT02030262	0.48	Pancreas			Liver	0.073802	MSS	1.3029	WT								NO	0
CPCT02030264T	CPCT02030264	0.25	Breast	Carcinoma	ER-positive/HER2-negative	Skin	0.0293809	MSS	1.01679	WT								NO	0.316256
CPCT02030265T	CPCT02030265	0.34	Breast	Carcinoma	ER-positive/HER2-negative	Lymph node	0.0685554	MSS	11.4005	WT								NO	0.871467
CPCT02030269T	CPCT02030269	0.48	Urothelial tract	Carcinoma	Urothelial carcinoma	Liver	0.0881427	MSS	2.91536	WT								NO	0.11775
CPCT02030270T	CPCT02030270	0.84	Skin	Melanoma		Lymph node	0.0570129	MSS	1.18993	WT								NO	0.0885488
CPCT02030271T	CPCT02030271	0.56	Breast	Carcinoma	ER-positive/HER2-positive	subcutis	0.259531	MSS	3.98636	WT								NO	0
CPCT02030272T	CPCT02030272	0.86	Skin	Melanoma		Lymph node	0.114725	MSS	14.5918	WT								NO	0
CPCT02030274T	CPCT02030274	0.38	Breast	Carcinoma	Triple negative	Liver	0.0772998	MSS	1.35852	WT								NO	0.330091
CPCT02030275T	CPCT02030275	0.87	Head and neck			neck right side	0.129066	MSS	2.79119	WT								NO	0.216474
CPCT02030276T	CPCT02030276	0.52	Breast	Carcinoma	ER-positive/HER2-positive	Lung	0.121721	MSS	2.56278	WT								NO	0.220348
CPCT02030277T	CPCT02030277	0.65	Esophagus			Liver	1.06401	MSS	19.8314	WT								NO	0.155511
CPCT02030278T	CPCT02030278	0.75	Ovary			Lymph node	0.128716	MSS	5.0717	WT								NO	0.0256833
CPCT02030279T	CPCT02030279	0.72	Skin	Melanoma		subcutaneous	0.0699545	MSS	5.80063	WT								NO	0
CPCT02030280T	CPCT02030280	0.34	Ovary			Lymph node	0.200769	MSS	7.88458	HOMDEL								YES	0.751106
CPCT02030284T	CPCT02030284	0.69	Skin	Melanoma		Below left nipple	0.105282	MSS	30.2609	WT								NO	0.112173
CPCT02030285T	CPCT02030285	0.2	Prostate			Lymph node	0.109829	MSS	2.62959	WT								NO	0.689605
CPCT02030286T	CPCT02030286	0.48	Esophagus			Lymph node	0.639035	MSS	8.49283	WT								NO	0
CPCT02030289T	CPCT02030289	0.47	Breast	Carcinoma	ER-positive/HER2-negative	Lymph node	0.406436	MSS	16.9783	WT								NO	0.797404
CPCT02030290T	CPCT02030290	0.85	Pancreas			subcutane, right side just above the umbilicus	0.24589	MSS	5.91396	WT								NO	0.13963
CPCT02030291T	CPCT02030291	0.63	Skin	Melanoma		Lymph node	0.156698	MSS	85.6614	WT								NO	0
CPCT02030294T	CPCT02030294	0.39	Head and neck			skinlesion	0.132564	MSS	7.08919	WT								NO	0.238654
CPCT02030296T	CPCT02030296	0.75	Ovary			omentum	0.111927	MSS	5.18573	WT								NO	0.28441
CPCT02030299T	CPCT02030299	0.63	Ovary			Liver	0.0933893	MSS	6.27072	WT								NO	0.377051
CPCT02030303T	CPCT02030303	0.44	Ovary			Omentum	0.0755509	MSS	4.73277	WT								NO	0.502697
CPCT02030304T	CPCT02030304	0.71	Esophagus			oesophagus	0.234348	MSS	4.83246	WT								NO	0
CPCT02030305T	CPCT02030305	0.83	Breast	Carcinoma	ER-positive/HER2-negative	Liver	0.0598111	MSS	1.01609	WT								NO	0.134972
CPCT02030306T	CPCT02030306	0.45	Colorectum			Liver	0.634837	MSS	8.11577	WT								NO	0.105852
CPCT02030307T	CPCT02030307	0.34	Esophagus			gastric mucosa	0.729976	MSS	28.6978	WT								NO	0.0426975
CPCT02030314T	CPCT02030314	0.75	Small intestine	Neuroendocrine tumor		Lymph node	0.0328786	MSS	1.78069	WT								NO	0.0619651
CPCT02030319T	CPCT02030319	0.85	Colorectum	Carcinoma	Adenocarcinoma	Lymph node	0.396992	MSS	3.59531	WT								NO	0.290836
CPCT02030320T	CPCT02030320	0.63	Uterus			Primary	0.324589	MSS	3.0822	WT								NO	0.121228
CPCT02030323T	CPCT02030323	0.65	Colorectum			Liver	1.09339	MSS	13.2333	WT								NO	0
CPCT02030324T	CPCT02030324	0.29	Head and neck	Carcinoma	Squamous cell carcinoma	Lymph node	0.320042	MSS	7.05177	MONOALLELIC_MUT	45007771	ACTTGT	A	c.219_223delCTTGT	p.Leu74fs	frameshift_variant	HIGH	NO	0.431374
CPCT02030325T	CPCT02030325	0.84	Bone/Soft tissue	Leiomyosarcoma		Adnex	0.069255	MSS	1.94334	WT								NO	0
CPCT02030329T	CPCT02030329	0.49	Breast	Carcinoma	ER-positive/HER2-negative	Bone	0.0811473	MSS	1.64848	WT								NO	0
CPCT02030330T	CPCT02030330	0.5	Head and neck	Carcinoma		Lymph node	0.289262	MSS	8.41343	WT								NO	0
CPCT02030331T	CPCT02030331	0.44	Colorectum			Liver	0.483386	MSS	4.88632	WT								NO	0.0860696
CPCT02030332T	CPCT02030332	0.49	Kidney	Carcinoma	Renal cell carcinoma	muscle	0.0678559	MSS	3.40504	WT								NO	0.31213
CPCT02030336T	CPCT02030336	0.4	Liver	Carcinoma	Hepatocellular carcinoma	Adrenal gland	0.151801	MSS	6.11997	WT								NO	0.210972
CPCT02030339T	CPCT02030339	0.29	Skin	Melanoma		Left maximus gluteus	0.0860441	MSS	34.2281	WT								NO	0.271993
CPCT02030340T	CPCT02030340	0.77	Breast	Carcinoma	ER-positive/HER2-negative	Lymph node	0.0720532	MSS	0.803428	WT								NO	0.25494
CPCT02030343T	CPCT02030343	0.39	Colorectum			Omental cake	0.195523	MSS	2.85764	WT								NO	0.172858
CPCT02030350T	CPCT02030350	0.59	Skin	Melanoma		Bone	0.0877929	MSS	2.06541	WT								NO	0.298515
CPCT02030351T	CPCT02030351	0.5	Head and neck	Carcinoma		Lymph node	0.131165	MSS	3.36097	WT								NO	0.0547955
CPCT02030353T	CPCT02030353	0.82	Small intestine	Carcinoma	Neuroendocrine carcinoma	Primary	0.332984	MSS	8.37985	WT								NO	0.12759
CPCT02030354T	CPCT02030354	0.25	Uterus			Vagina	0.0500175	MSS	2.00909	WT								NO	0.541797
CPCT02030355T	CPCT02030355	0.54	Ovary			Lymph node	0.0356768	MSS	1.59566	WT								NO	0.4147
CPCT02030361T	CPCT02030361	0.73	Colorectum			Liver	0.746065	MSS	13.4855	WT								NO	0
CPCT02030363T	CPCT02030363	0.23	Esophagus			Muscle	0.461	MSS	4.93424	WT								NO	0.162807
CPCT02030364T	CPCT02030364	0.73	Small intestine	Neuroendocrine tumor		Liver	0.0349773	MSS	0.924799	WT								NO	0.0700295
CPCT02030365T	CPCT02030365	0.87	Small intestine	Neuroendocrine tumor		Liver	0.0115425	MSS	0.634138	WT								NO	0.0458934
CPCT02030366T	CPCT02030366	0.35	Pancreas			Peritoneum	0.297307	MSS	3.03043	WT								NO	0.164996
CPCT02030368T	CPCT02030368	0.88	Nervous system	Glioma	Glioblastoma multiforme	CNS	0.1539	MSS	3.26163	WT								NO	0.0887531
CPCT02030369T	CPCT02030369	0.79	Nervous system	Glioma	Glioblastoma multiforme	CNS	0.0996852	MSS	2.74607	WT								NO	0
CPCT02030370T	CPCT02030370	0.42	Skin	Melanoma		skin	0.0772998	MSS	2.92515	WT								NO	0
CPCT02030371T	CPCT02030371	0.42	Colorectum			Liver	0.593564	MSS	9.94264	WT								NO	0.0492829
CPCT02030374T	CPCT02030374	0.33	Nervous system	Glioma	Glioblastoma multiforme	CNS	0.0755509	MSS	2.35572	WT								NO	0
CPCT02030375T	CPCT02030375	0.66	Nervous system	Glioma	Glioblastoma multiforme	CNS	0.110528	MSS	2.09479	WT								NO	0.0251647
CPCT02030377T	CPCT02030377	0.88	Bone/Soft tissue	Solitary fibrous tumor		muscle tissue	0.0258832	MSS	0.976215	WT								NO	0
CPCT02030380T	CPCT02030380	0.47	Prostate			Bone	0.13921	MSS	4.31794	WT								NO	0.108393
CPCT02030381T	CPCT02030381	0.91	Uterus			Vagina	0.117524	MSS	3.12382	WT								NO	0.0304273
CPCT02030382T	CPCT02030382	0.31	Colorectum			Primary	0.521161	MSS	5.78909	WT								NO	0
CPCT02030385T	CPCT02030385	0.84	Nervous system	Glioma	Glioblastoma multiforme	CNS	0.124869	MSS	3.42952	WT								NO	0
CPCT02030386T	CPCT02030386	0.5	Nervous system	Glioma	Glioblastoma multiforme	CNS	0.0989857	MSS	2.87723	WT								NO	0
CPCT02030387T	CPCT02030387	0.87	Nervous system	Glioma	Glioblastoma multiforme	CNS	0.115425	MSS	2.74187	WT								NO	0
CPCT02030394T	CPCT02030394	0.9	Breast	Carcinoma	ER-positive/HER2-negative	Lymph node	0.113326	MSS	1.6128	WT								NO	0
CPCT02030396T	CPCT02030396	0.92	Nervous system	Glioma	Glioblastoma multiforme	CNS	0.119622	MSS	3.0815	WT								NO	0.559509
CPCT02030397T	CPCT02030397	0.71	Nervous system	Glioma	Anaplastic astrocytoma-like glioma	CNS	0.116125	MSS	2.14516	WT								NO	0.0470553
CPCT02030399T	CPCT02030399	0.44	Nervous system	Glioma	Glioblastoma multiforme	CNS	0.0874432	MSS	3.05317	MONOALLELIC_MUT	45007765	A	G	c.212A>G	p.His71Arg	missense_variant	MODERATE	NO	0.0447259
CPCT02030400T	CPCT02030400	0.82	Nervous system	Glioma	Glioblastoma multiforme	CNS	0.13816	MSS	3.90101	WT								NO	0.0851239
CPCT02030408T	CPCT02030408	0.69	Ovary			ovary	0.0647079	MSS	1.22176	WT								NO	0.0456351
CPCT02030410T	CPCT02030410	0.36	Nervous system	Glioma	Glioblastoma multiforme	Glioblastoma	0.10773	MSS	2.82546	WT								NO	0.0517732
CPCT02030415T	CPCT02030415	0.62	Bone/Soft tissue	Angiosarcoma		Primary	0.176985	MSS	104.123	WT								NO	0.32375
CPCT02030416T	CPCT02030416	0.76	Nervous system	Glioma	Glioblastoma multiforme	brain left temporal GBM	0.10843	MSS	2.65722	WT								NO	0.224476
CPCT02030417T	CPCT02030417	0.52	Nervous system	Glioma	Glioblastoma multiforme	CNS	0.103533	MSS	3.13081	WT								NO	0.246339
CPCT02030421T	CPCT02030421	0.89	Nervous system	Glioma	Glioblastoma multiforme	CNS	0.137111	MSS	3.72578	WT								NO	0.03901
CPCT02030422T	CPCT02030422	0.84	Bone/Soft tissue	Leiomyosarcoma		intramuscular (soft tissue, mass)	0.0279818	MSS	0.943337	WT								NO	0.0295014
CPCT02030425T	CPCT02030425	0.85	Unknown	Carcinoma	Neuroendocrine carcinoma	Lymph node	0.223505	MSS	5.88318	WT								NO	0.0264212
CPCT02030426T	CPCT02030426	0.61	Nervous system	Glioma	Glioblastoma multiforme	brain	0.12382	MSS	2.81147	WT								NO	0.0260408
CPCT02030428T	CPCT02030428	0.58	Breast	Carcinoma	ER-positive/HER2-negative	breast left	0.0706541	MSS	0.982511	WT								NO	0.0495559
CPCT02030435T	CPCT02030435	0.65	Colorectum			Liver	0.659671	MSS	10.8164	WT								NO	0
CPCT02030437T	CPCT02030437	0.33	Skin	Melanoma		skin, medial left upper leg	0.0612102	MSS	8.93739	WT								NO	0.577504
CPCT02030440T	CPCT02030440	0.39	Ovary			Lymph node	0.115425	MSS	5.79328	WT								NO	0.587156
CPCT02030441T	CPCT02030441	0.94	Nervous system	Glioma	Glioblastoma multiforme	Primary	0.130465	MSS	2.6142	WT								NO	0.044429
CPCT02030442T	CPCT02030442	0.59	Colorectum	Carcinoma		Liver	0.698846	MSS	10.0752	WT								NO	0
CPCT02030443T	CPCT02030443	0.6	Colorectum			Liver	0.537251	MSS	8.41063	WT								NO	0
CPCT02030447T	CPCT02030447	0.87	Breast	Carcinoma	ER-positive/HER2-negative	Liver	0.0545645	MSS	2.1595	WT								NO	0
CPCT02030448T	CPCT02030448	0.67	Breast	Carcinoma	ER-positive/HER2-negative	Bone	0.0587618	MSS	1.83491	WT								NO	0.209162
CPCT02030453T	CPCT02030453	0.89	Nervous system	Glioma	Glioblastoma multiforme	Primary	0.145156	MSS	3.12907	WT								NO	0.0402343
CPCT02030454T	CPCT02030454	0.26	Colorectum			Liver	0.606856	MSS	7.57538	WT								NO	0.0642649
CPCT02030455T	CPCT02030455	0.45	Ovary			mamma	0.148653	MSS	6.23295	WT								NO	0
CPCT02030458T	CPCT02030458	0.8	Bone/Soft tissue	Gastrointestinal stromal tumor		pancreas	0.0367261	MSS	1.11508	WT								NO	0.0827771
CPCT02030459T	CPCT02030459	0.52	Skin	Carcinoma	Basal cell carcinoma	Primary	0.152851	MSS	5.77964	WT								NO	0.170412
CPCT02030461T	CPCT02030461	0.89	Skin	Melanoma		Lung	0.596712	MSS	203.533	WT								NO	0
CPCT02030463T	CPCT02030463	0.4	Breast	Carcinoma	ER-positive/HER2-negative	Liver	0.035327	MSS	1.28856	WT								NO	0.0861799
CPCT02030464T	CPCT02030464	0.77	Breast	Carcinoma	ER-negative/HER2-positive	Lymph node	0.35432	MSS	4.40679	WT								NO	0.136254
CPCT02030465T	CPCT02030465	0.87	Nervous system	Glioma	Glioblastoma multiforme	Primary	0.129416	MSS	3.01469	WT								NO	0
CPCT02030466T	CPCT02030466	0.22	Nervous system	Glioma	Glioblastoma multiforme	Primary	0.0426723	MSS	2.55999	WT								NO	0.0262726
CPCT02030467T	CPCT02030467	0.82	Nervous system	Glioma	Glioblastoma multiforme	Primary	0.114026	MSS	3.32669	WT								NO	0.10387
CPCT02030468T	CPCT02030468	0.38	Skin	Melanoma		Lymph node	0.0870934	MSS	11.1983	MONOALLELIC_MUT	45007619	A	C	c.68-2A>C		splice_acceptor_variant&intron_variant	HIGH	NO	2.75398
CPCT02030471T	CPCT02030471	0.62	Pancreas	Neuroendocrine tumor		Liver	0.0486184	MSS	3.80308	WT								NO	0.112191
CPCT02030472T	CPCT02030472	0.65	Breast	Carcinoma	ER-positive/HER2-negative	Liver	0.166142	MSS	20.9594	WT								NO	0
CPCT02030476T	CPCT02030476	0.54	Nervous system	Glioma	Glioblastoma multiforme	Primary	0.150402	MSS	5.26023	WT								NO	0
CPCT02030477T	CPCT02030477	0.79	Ovary			between liver and kiney	0.0311298	MSS	0.704442	WT								NO	1.24658
CPCT02030478T	CPCT02030478	0.38	Breast	Carcinoma	ER-positive/HER2-positive	Bone	0.145156	MSS	2.9206	WT								NO	0.0487181
CPCT02030479T	CPCT02030479	0.61	Skin	Melanoma		subcutaan lower leg right	0.118573	MSS	70.4753	WT								NO	0.11508
CPCT02030490T	CPCT02030490	0.87	Skin	Melanoma		soft tissue	0.149003	MSS	19.3109	WT								NO	0
CPCT02030493T	CPCT02030493	0.29	Colorectum			Liver	0.253235	MSS	3.78034	WT								NO	0
CPCT02030499T	CPCT02030499	0.45	Skin	Melanoma		Lymph node	0.081497	MSS	18.7611	WT								NO	0
CPCT02030501T	CPCT02030501	0.36	Pancreas			Liver	0.110178	MSS	1.42462	WT								NO	0
CPCT02030513T	CPCT02030513	0.87	Bone/Soft tissue	Undifferentiated sarcoma		Peritoneum	0.0678559	MSS	3.00245	WT								NO	0
CPCT02030514T	CPCT02030514	0.7	Colorectum			Liver	0.649528	MSS	8.68765	WT								NO	0
CPCT02030516T	CPCT02030516	0.87	Nervous system	Glioma	Glioblastoma multiforme	Primary	0.140259	MSS	2.97062	WT								NO	0.15034
CPCT02030520T	CPCT02030520	0.66	Prostate	Neuroendocrine tumor		Liver	0.113326	MSS	2.3106	WT								NO	0
CPCT02030522T	CPCT02030522	0.63	Breast	Carcinoma	ER-positive/HER2-negative	Liver	0.148304	MSS	2.3022	WT								NO	0
CPCT02030528T	CPCT02030528	0.79	Colorectum			Liver	0.66212	MSS	12.8426	WT								NO	0
CPCT02030529T	CPCT02030529	0.54	Nervous system	Glioma	Glioblastoma multiforme	CNS	0.0811473	MSS	2.64393	WT								NO	0
CPCT02030545T	CPCT02030545	0.43	Prostate			Bone	0.201469	MSS	3.22665	WT								NO	0.169049
CPCT02030547T	CPCT02030547	0.34	Skin	Melanoma		subcutaneous fat	0.0475691	MSS	14.3529	WT								NO	0.328942
CPCT02030548T	CPCT02030548	0.83	Skin	Melanoma		Lymph node	0.0706541	MSS	15.0766	WT								NO	0
CPCT02030552T	CPCT02030552	0.47	Skin	Melanoma		subcutane	0.0706541	MSS	20.3176	WT								NO	1.00316
CPCT02030553T	CPCT02030553	0.77	Skin	Melanoma		skin	0.284715	MSS	112.609	WT								NO	0.129673
CPCT02030556T	CPCT02030556	0.73	Head and neck			Lymph node	0.290311	MSS	17.1133	BIALLELIC_MUT	45007833	G	T	c.280G>T	p.Glu94*	stop_gained	HIGH	YES	1.92477
CPCT02040020T	CPCT02040020	0.6	Liver	Carcinoma	Hepatocellular carcinoma	Bone	0.10843	MSS	2.95593	WT								NO	0
CPCT02040021T	CPCT02040021	0.56	Colorectum			Liver	0.593564	MSS	6.79154	WT								NO	0
CPCT02040027T	CPCT02040027	0.29	Colorectum			Liver	0.809024	MSS	8.06436	WT								NO	0
CPCT02040031T	CPCT02040031	0.44	Breast	Carcinoma	ER-negative/HER2-positive	Liver	0.203917	MSS	3.68555	WT								NO	0.0480536
CPCT02040035T	CPCT02040035	0.76	Breast	Carcinoma	ER-positive/HER2-negative	Liver	0.0696048	MSS	1.25219	WT								NO	0
CPCT02040036T	CPCT02040036	0.7	Breast	Carcinoma	ER-positive/HER2-negative	Peritoneum	0.105981	MSS	3.65163	WT								NO	0.197123
CPCT02040037T	CPCT02040037	0.77	Unknown	Carcinoma	Neuroendocrine carcinoma	Liver	0.601609	MSS	6.78034	WT								NO	0.0740555
CPCT02040038T	CPCT02040038	0.25	Ovary			Lymph node	0.0993354	MSS	5.10178	WT								NO	1.0367
CPCT02040039T	CPCT02040039	0.46	Lung	Carcinoma	Non-small cell carcinoma	Bone	0.129416	MSS	11.4862	WT								NO	0
CPCT02040040T	CPCT02040040	0.66	Colorectum			Liver	0.605806	MSS	6.56453	WT								NO	0.031167
CPCT02040045T	CPCT02040045	0.46	Lung	Carcinoma	Non-small cell carcinoma	Lymph node	0.271424	MSS	38.5488	BIALLELIC_MUT	45003747	G	A	c.3G>A	p.Met1?	start_lost	HIGH	YES	0.249486
CPCT02040046T	CPCT02040046	0.57	Prostate			Liver	0.172438	MSS	2.1483	WT								NO	0.05704
CPCT02040047T	CPCT02040047	0.57	Breast	Carcinoma	ER-negative/HER2-positive	Liver	0.237146	MSS	12.454	WT								NO	0.296345
CPCT02040051T	CPCT02040051	0.73	Lung	Carcinoma	Non-small cell carcinoma	Lung	0.281567	MSS	14.4862	WT								NO	0.073885
CPCT02040054T	CPCT02040054	0.5	Lung	Carcinoma	Non-small cell carcinoma	Lung	0.145156	MSS	7.0822	WT								NO	0
CPCT02040055T	CPCT02040055	0.4	Breast	Carcinoma	ER-positive/HER2-negative	Liver	0.147954	MSS	4.25778	WT								NO	0.274795
CPCT02040058T	CPCT02040058	0.56	Colorectum			Liver	0.750962	MSS	6.67051	WT								NO	0
CPCT02040062T	CPCT02040062	0.39	Colorectum			Liver	0.502973	MSS	5.02378	WT								NO	0.0550444
CPCT02040063T	CPCT02040063	0.4	Liver	Carcinoma	Hepatocellular carcinoma	Liver	0.18398	MSS	7.31899	WT								NO	0
CPCT02040064T	CPCT02040064	0.66	Ovary			Peritoneum	0.053865	MSS	1.66702	WT								NO	0.119787
CPCT02040067T	CPCT02040067	0.73	Colorectum			Liver	0.542148	MSS	5.50542	WT								NO	0.130615
CPCT02040068T	CPCT02040068	0.61	Colorectum			Liver	0.352921	MSS	7.29136	WT								NO	0
CPCT02040069T	CPCT02040069	0.33	Breast	Carcinoma	ER-positive/HER2-positive	Bone	0.164043	MSS	4.50262	WT								NO	0.0983441
CPCT02040070T	CPCT02040070	0.34	Breast	Carcinoma	ER-positive/HER2-negative	Liver	0.142357	MSS	9.26548	WT								NO	0.180511
CPCT02040071T	CPCT02040071	0.76	Breast	Carcinoma	ER-positive/HER2-negative	Lymph node	0.0675061	MSS	1.21371	WT								NO	0.157025
CPCT02040072T	CPCT02040072	0.94	Bone/Soft tissue	Leiomyosarcoma		Liver	0.066107	MSS	2.46695	WT								NO	0.0697628
CPCT02040075T	CPCT02040075	0.87	Colorectum			Liver	0.499475	MSS	4.04547	WT								NO	0
CPCT02040077T	CPCT02040077	0.99	Lung	Carcinoma	Small cell carcinoma	Lymph node	0.172088	MSS	9.57258	WT								NO	0.117074
CPCT02040078T	CPCT02040078	0.53	Breast	Carcinoma	ER-positive/HER2-positive	Liver	0.165093	MSS	3.62924	WT								NO	0
CPCT02040083T	CPCT02040083	0.6	Pancreas			Liver	0.12347	MSS	1.94858	WT								NO	0.139566
CPCT02040086T	CPCT02040086	0.77	Breast	Carcinoma	ER-negative/HER2-positive	Liver	0.193424	MSS	2.78069	WT								NO	0
CPCT02040089T	CPCT02040089	0.97	Uterus			Liver	0.03078	MSS	0.513816	WT								NO	1.0442
CPCT02040091T	CPCT02040091	0.77	Colorectum			Lung	0.826863	MSS	7.06436	WT								NO	0
CPCT02040092T	CPCT02040092	0.26	Lung	Carcinoma	Non-small cell carcinoma	Lung	0.161595	MSS	10.5589	WT								NO	0.0645448
CPCT02040093T	CPCT02040093	0.82	Lung	Carcinoma	Non-small cell carcinoma	trachea	0.375306	MSS	6.74991	WT								NO	0
CPCT02040097T	CPCT02040097	0.53	Breast	Carcinoma	ER-negative/HER2-positive	Liver	0.126967	MSS	5.51906	WT								NO	0.0809791
CPCT02040100T	CPCT02040100	0.71	Colorectum			vagina	0.427772	MSS	4.28751	WT								NO	0
CPCT02040102T	CPCT02040102	0.49	Colorectum			Lung	1.18993	MSS	16.568	WT								NO	0
CPCT02040104T	CPCT02040104	0.57	Lung	Carcinoma	Non-small cell carcinoma	Liver	0.739769	MSS	48.3917	WT								NO	0.0190539
CPCT02040105T	CPCT02040105	0.28	Urothelial tract			Liver	0.156698	MSS	10.2735	WT								NO	0
CPCT02040106T	CPCT02040106	0.33	Lung	Carcinoma	Non-small cell carcinoma	Lung	0.178384	MSS	12.3284	WT								NO	0.400617
CPCT02040107T	CPCT02040107	0.69	Prostate			Lung	0.135012	MSS	2.2347	WT								NO	0.252219
CPCT02040108T	CPCT02040108	0.42	Esophagus			Liver	0.437566	MSS	6.56383	WT								NO	0.098959
CPCT02040113T	CPCT02040113	0.89	Lung	Carcinoma	Small cell carcinoma	Lymph node	0.244841	MSS	22.9241	WT								NO	0.173597
CPCT02040115T	CPCT02040115	0.28	Lung	Carcinoma	Non-small cell carcinoma	Lymph node	0.09234	MSS	6.00804	WT								NO	0.0610847
CPCT02040117T	CPCT02040117	0.38	Lung	Carcinoma	Non-small cell carcinoma	Lung	0.309549	MSS	30.0672	WT								NO	0.0662053
CPCT02040119T	CPCT02040119	0.52	Esophagus			Liver	0.282616	MSS	5.18608	WT								NO	0.183468
CPCT02040121T	CPCT02040121	0.56	Lung	Carcinoma	Small cell carcinoma	Liver	0.326688	MSS	15.1731	WT								NO	0.0955498
CPCT02040122T	CPCT02040122	0.26	Colorectum			Liver	0.345575	MSS	10.3001	WT								NO	0.0932381
CPCT02040123T	CPCT02040123	0.54	Breast	Carcinoma	ER-positive/HER2-positive	Lymph node	0.115425	MSS	1.71109	WT								NO	0.127646
CPCT02040134T	CPCT02040134	0.62	Breast	Carcinoma	Triple negative	Liver	0.0633088	MSS	1.64813	WT								NO	0.0427698
CPCT02040136T	CPCT02040136	0.92	Lung	Carcinoma	Small cell carcinoma	Kidney	0.235747	MSS	18.7373	WT								NO	0.043764
CPCT02040138T	CPCT02040138	0.61	Breast	Carcinoma	ER-positive/HER2-negative	Bone	0.0909409	MSS	3.75691	WT								NO	0
CPCT02040140T	CPCT02040140	0.27	Colorectum			Liver	0.221056	MSS	3.45261	WT								NO	0.123547
CPCT02040141T	CPCT02040141	0.72	Bone/Soft tissue	Gastrointestinal stromal tumor		Peritoneum	0.0535152	MSS	1.41938	WT								NO	0
CPCT02040142T	CPCT02040142	0.9	Skin	Melanoma		Liver	0.0720532	MSS	1.21441	WT								NO	0.064263
CPCT02040143T	CPCT02040143	0.35	Ovary			Lymph node	0.0745016	MSS	4.24204	WT								NO	0.599664
CPCT02040144T	CPCT02040144	0.68	Ovary			Liver	0.278769	MSS	8.59042	HOMDEL								YES	0.0385747
CPCT02040145T	CPCT02040145	0.51	Breast	Carcinoma	ER-positive/HER2-negative	Liver	0.058412	MSS	1.10983	WT								NO	0.0636051
CPCT02040148T	CPCT02040148	0.82	Colorectum			Liver	1.09479	MSS	6.08849	WT								NO	0
CPCT02040149T	CPCT02040149	0.58	Lung	Carcinoma	Small cell carcinoma	Lung	0.150402	MSS	16.0811	WT								NO	0.864861
CPCT02040151T	CPCT02040151	0.35	Colorectum			Liver	0.479888	MSS	6.82546	WT								NO	0.0811634
CPCT02040152T	CPCT02040152	0.34	Colorectum			Liver	0.519762	MSS	5.70654	WT								NO	0.217429
CPCT02040154T	CPCT02040154	0.46	Bile duct	Carcinoma		Liver	0.156698	MSS	1.69815	WT								NO	0.0232912
CPCT02040156T	CPCT02040156	0.39	Esophagus			Liver	0.592515	MSS	5.36971	WT								NO	0.0228667
CPCT02040160T	CPCT02040160	0.56	Breast	Carcinoma	ER-positive/HER2-negative	Primary	0.109829	MSS	2.7695	WT								NO	0.135089
CPCT02040164T	CPCT02040164	0.4	Urothelial tract			Liver	0.642183	MSS	7.14516	WT								NO	0.0604495
CPCT02040165T	CPCT02040165	0.37	Colorectum			Liver	0.527457	MSS	11.9528	WT								NO	0
CPCT02040174T	CPCT02040174	0.35	Lung	Carcinoma	Non-small cell carcinoma	Bone	0.313746	MSS	17.1273	WT								NO	0.209046
CPCT02040181T	CPCT02040181	0.36	Kidney	Carcinoma	Renal cell carcinoma	Lung	0.0884925	MSS	3.50717	WT								NO	0.211085
CPCT02040183T	CPCT02040183	0.52	Colorectum			Liver	0.0856943	MSS	1.87443	WT								NO	0.394902
CPCT02040186T	CPCT02040186	0.67	Lung	Carcinoma	Small cell carcinoma	Lymph node	0.344526	MSS	24.9426	WT								NO	0.0350539
CPCT02040191T	CPCT02040191	0.75	Breast	Carcinoma	ER-positive/HER2-positive	Liver	0.0752011	MSS	1.3851	WT								NO	0.0327141
CPCT02040192T	CPCT02040192	0.67	Ovary			Peritoneum	0.0612102	MSS	2.74152	WT								NO	0.318211
CPCT02040194T	CPCT02040194	0.87	Lung	Carcinoma	Small cell carcinoma	Liver	0.167191	MSS	17.7457	WT								NO	0.129226
CPCT02040196T	CPCT02040196	0.78	Esophagus			Liver	1.2312	MSS	20.1333	WT								NO	0.103717
CPCT02040198T	CPCT02040198	0.38	Lung	Carcinoma	Non-small cell carcinoma	Lung	0.193774	MSS	33.5824	WT								NO	0.318556
CPCT02040201T	CPCT02040201	0.59	Lung	Carcinoma	Non-small cell carcinoma	Bone	0.199021	MSS	7.59811	WT								NO	0
CPCT02040202T	CPCT02040202	0.52	Lung	Carcinoma	Non-small cell carcinoma	Lung	0.181882	MSS	3.63064	WT								NO	0
CPCT02040204T	CPCT02040204	0.28	Colorectum			Peritoneum	0.467646	MSS	16.7454	WT								NO	0.355738
CPCT02040215T	CPCT02040215	0.3	Lung	Carcinoma	Non-small cell carcinoma	Liver	0.0671563	MSS	2.75131	WT								NO	0.0523267
CPCT02040216T	CPCT02040216	0.43	Lung	Carcinoma	Non-small cell carcinoma	Adrenal gland	0.151801	MSS	2.16929	WT								NO	0.294023
CPCT02040219T	CPCT02040219	0.25	Breast	Carcinoma	ER-positive/HER2-negative	Bone	0.0699545	MSS	1.39279	WT								NO	0
CPCT02040220T	CPCT02040220	0.75	Mesothelium	Malignant mesothelioma		Lung	0.0772998	MSS	1.49178	WT								NO	0.0265473
CPCT02040221T	CPCT02040221	0.68	Lung	Carcinoma	Non-small cell carcinoma	Lymph node	0.280168	MSS	9.32249	WT								NO	0.121096
CPCT02040223T	CPCT02040223	0.41	Ovary			Peritoneum	0.0877929	MSS	2.94299	WT								NO	0.330309
CPCT02040225T	CPCT02040225	0.71	Lung	Carcinoma	Small cell carcinoma	Kidney	0.27632	MSS	26.0392	WT								NO	0.170443
CPCT02040226T	CPCT02040226	0.59	Colorectum			Lung	0.683456	MSS	8.18083	WT								NO	0.271961
CPCT02040228T	CPCT02040228	0.73	Pancreas	Neuroendocrine tumor		Liver	0.105981	MSS	1.43372	WT								NO	0.10582
CPCT02040230T	CPCT02040230	0.52	Breast	Carcinoma	ER-positive/HER2-negative	Bone	0.103183	MSS	1.72613	WT								NO	0
CPCT02040235T	CPCT02040235	0.77	Breast	Carcinoma	ER-positive/HER2-negative	Primary	0.257083	MSS	5.27877	WT								NO	0
CPCT02040242T	CPCT02040242	0.38	Esophagus			Liver	0.474991	MSS	5.33263	WT								NO	0
CPCT02040245T	CPCT02040245	0.44	Bile duct	Carcinoma		Liver	0.418678	MSS	5.23715	WT								NO	0
CPCT02040246T	CPCT02040246	0.22	Skin	Melanoma		Lymph node	0.0888423	MSS	32.2721	WT								NO	0.831372
CPCT02040248T	CPCT02040248	0.78	Kidney	Carcinoma	Renal cell carcinoma	Lung	0.058412	MSS	2.03183	WT								NO	0.180869
CPCT02040249T	CPCT02040249	0.79	Prostate			Bone	0.205317	MSS	3.02413	WT								NO	0
CPCT02040250T	CPCT02040250	0.26	Mesothelium	Malignant mesothelioma		Pleural fluid	0.0671563	MSS	1.55334	WT								NO	0.488208
CPCT02040258T	CPCT02040258	0.34	Colorectum			Peritoneum	0.730325	MSS	15.2228	WT								NO	0.30804
CPCT02040264T	CPCT02040264	0.71	Colorectum			Lung	0.568381	MSS	6.80728	WT								NO	0
CPCT02040269T	CPCT02040269	0.49	Colorectum			Peritoneum	0.464498	MSS	10.2742	WT								NO	0.080217
CPCT02040271T	CPCT02040271	0.34	Mesothelium	Malignant mesothelioma		scin	0.0339279	MSS	1.6226	WT								NO	0.36421
CPCT02040273T	CPCT02040273	0.74	Mesothelium	Malignant mesothelioma		Bone	0.0626093	MSS	2.02134	WT								NO	0
CPCT02040280T	CPCT02040280	0.66	Prostate			Bone	0.165093	MSS	3.39105	WT								NO	0
CPCT02040292T	CPCT02040292	0.42	Bile duct	Carcinoma		Bone	0.19972	MSS	2.33718	WT								NO	0.028395
CPCT02040294T	CPCT02040294	0.51	Prostate			Lymph node	0.452256	MSS	7.4561	WT								NO	0.173954
CPCT02040295T	CPCT02040295	0.62	Prostate			Bone	0.127317	MSS	1.72683	WT								NO	0.0546834
CPCT02040316T	CPCT02040316	0.55	Prostate			Bone	0.121371	MSS	1.61245	WT								NO	0
CPCT02040338T	CPCT02040338	0.23	Lung	Carcinoma	Non-small cell carcinoma	Lung	0.0363764	MSS	3.26023	WT								NO	0.0519325
CPCT02040342T	CPCT02040342	0.47	Prostate			Bone	0.228052	MSS	3.94614	WT								NO	0
CPCT02040343T	CPCT02040343	0.91	Prostate			Liver	0.247989	MSS	2.86254	WT								NO	0.0302402
CPCT02050037T	CPCT02050037	0.78	Skin	Melanoma		breast/mamma	0.121021	MSS	30.0329	WT								NO	0
CPCT02050038T	CPCT02050038	0.28	Kidney	Carcinoma	Renal cell carcinoma	Liver	0.0842952	MSS	4.23715	WT								NO	0
CPCT02050039T	CPCT02050039	0.63	Unknown	Neuroendocrine tumor		Liver	0.0234348	MSS	0.807275	WT								NO	0
CPCT02050040T	CPCT02050040	0.41	Skin	Melanoma		subcutaneous lesion	0.111927	MSS	26.1777	WT								NO	0.248547
CPCT02050041T	CPCT02050041	0.85	Esophagus			Liver	1.26548	MSS	21.3963	WT								NO	0
CPCT02050045T	CPCT02050045	0.85	Skin	Melanoma		Lymph node	0.144456	MSS	27.2431	WT								NO	0.221149
CPCT02050046T	CPCT02050046	0.54	Skin	Melanoma		Muscle	0.102833	MSS	27.3386	WT								NO	0.12995
CPCT02050047T	CPCT02050047	0.32	Skin	Melanoma		Liver	0.142707	MSS	4.36586	WT								NO	0
CPCT02050048T	CPCT02050048	0.75	Colorectum			Liver	0.484435	MSS	6.0049	WT								NO	0
CPCT02050049T	CPCT02050049	0.57	Unknown	Carcinoma		Liver	0.0272823	MSS	1.07345	WT								NO	0
CPCT02050052T	CPCT02050052	0.48	Skin	Melanoma		subcutaneous	0.0909409	MSS	12.2448	WT								NO	0.206855
CPCT02050053T	CPCT02050053	0.63	Breast	Carcinoma	ER-positive/HER2-positive	Liver	0.259531	MSS	7.74711	WT								NO	0
CPCT02050055T	CPCT02050055	0.55	Skin	Melanoma		paravertebral subcutaneous lesion	0.202518	MSS	15.4949	WT								NO	0.719045
CPCT02050056T	CPCT02050056	0.9	Skin	Melanoma		axillary lymphnode	0.0779993	MSS	26.9517	WT								NO	0.054366
CPCT02050057T	CPCT02050057	0.54	Colorectum			Liver	0.799231	MSS	6.90556	WT								NO	0
CPCT02050058T	CPCT02050058	0.73	Ovary			Peritoneum	0.21511	MSS	6.09689	HOMDEL								YES	0.0720396
CPCT02050060T	CPCT02050060	0.23	Breast	Carcinoma	ER-negative/HER2-positive	Lymph node	0.172438	MSS	2.45296	WT								NO	0
CPCT02050061T	CPCT02050061	0.43	Colorectum			Liver	0.330885	MSS	6.17873	WT								NO	0
CPCT02050063T	CPCT02050063	0.86	Head and neck			Bone	0.0874432	MSS	1.49423	WT								NO	0
CPCT02050068T	CPCT02050068	0.34	Colorectum			Liver	0.239594	MSS	4.76985	WT								NO	0.0675454
CPCT02050071T	CPCT02050071	0.79	Breast	Carcinoma	ER-positive/HER2-positive	Liver	0.0724029	MSS	2.18608	WT								NO	0
CPCT02050073T	CPCT02050073	0.9	Skin	Melanoma		gland in the neck	0.0783491	MSS	8.65373	WT								NO	0.192222
CPCT02050074T	CPCT02050074	0.71	Breast	Carcinoma	ER-positive/HER2-negative	Lymph node	0.0818468	MSS	1.40888	WT								NO	0
CPCT02050075T	CPCT02050075	0.59	Colorectum			thoracic wall subcutaneous	0.762504	MSS	10.6436	WT								NO	0
CPCT02050077T	CPCT02050077	0.65	Kidney	Carcinoma	Renal cell carcinoma	Lymph node	0.100735	MSS	2.90661	WT								NO	0.165688
CPCT02050079T	CPCT02050079	0.84	Skin	Melanoma		Primary	0.0426723	MSS	0.720881	WT								NO	0
CPCT02050082T	CPCT02050082	0.92	Breast	Carcinoma	ER-positive/HER2-negative	Lymph node	0.0710038	MSS	1.16334	WT								NO	0.0363127
CPCT02050085T	CPCT02050085	0.35	Colorectum			Liver	0.690451	MSS	9.81602	WT								NO	0
CPCT02050086T	CPCT02050086	0.31	Urothelial tract	Carcinoma	Urothelial carcinoma	Liver	0.102833	MSS	1.70794	WT								NO	0
CPCT02050088T	CPCT02050088	0.58	Breast	Carcinoma	ER-positive/HER2-negative	Lymph node	0.0594614	MSS	0.83036	WT								NO	0
CPCT02050091T	CPCT02050091	0.25	Bile duct	Carcinoma		Liver	0.0587618	MSS	2.12277	WT								NO	0.0331992
CPCT02050093T	CPCT02050093	0.79	Colorectum			Liver	0.718083	MSS	9.35432	WT								NO	0
CPCT02050095T	CPCT02050095	0.66	Colorectum			Liver	0.528157	MSS	6.149	WT								NO	0
CPCT02050096T	CPCT02050096	0.87	Breast	Carcinoma		Liver	0.0951382	MSS	2.62609	WT								NO	0.0630237
CPCT02050097T	CPCT02050097	0.48	Colorectum			Liver	0.514516	MSS	6.52081	WT								NO	0
CPCT02050100T	CPCT02050100	0.51	Esophagus			Primary	0.438965	MSS	10.114	WT								NO	0
CPCT02050103T	CPCT02050103	0.42	Urothelial tract	Carcinoma	Urothelial carcinoma	Bone	0.146905	MSS	6.52641	HOMDEL								YES	0.203425
CPCT02050104T	CPCT02050104	0.57	Colorectum			Liver	1.40818	MSS	33.5964	WT								NO	0.0469214
CPCT02050105T	CPCT02050105	0.39	Skin	Carcinoma	Squamous cell carcinoma	Cutaneous lesion	0.185729	MSS	53.5782	WT								NO	0
CPCT02050107T	CPCT02050107	0.27	Colorectum			Liver	0.220357	MSS	3.24169	WT								NO	0
CPCT02050109T	CPCT02050109	0.42	Breast	Carcinoma	ER-positive/HER2-negative	Liver	0.0433718	MSS	8.48723	WT								NO	0.552664
CPCT02050113T	CPCT02050113	0.34	Colorectum			Liver	0.364813	MSS	4.06016	WT								NO	0
CPCT02050115T	CPCT02050115	0.49	Colorectum			Liver	0.717034	MSS	6.13047	WT								NO	0.106201
CPCT02050117T	CPCT02050117	0.64	Breast	Carcinoma	ER-positive/HER2-positive	Lymph node	0.0580623	MSS	1.70864	WT								NO	0.592056
CPCT02050118T	CPCT02050118	0.68	Colorectum			Liver	0.443512	MSS	6.11822	WT								NO	0.252952
CPCT02050120T	CPCT02050120	0.22	Breast	Carcinoma	ER-negative/HER2-positive	Lung	0.206016	MSS	6.95593	WT								NO	0.0524908
CPCT02050124T	CPCT02050124	0.43	Urothelial tract			Lymph node	0.253585	MSS	5.6978	WT								NO	0.0765304
CPCT02050127T	CPCT02050127	0.3	Breast	Carcinoma	ER-positive/HER2-negative	Lymph node	0.0479189	MSS	1.83526	WT								NO	1.31879
CPCT02050128T	CPCT02050128	0.64	Colorectum			Liver	1.18083	MSS	9.11752	WT								NO	0
CPCT02050133T	CPCT02050133	0.41	Bile duct	Carcinoma		Liver	0.434418	MSS	3.95243	WT								NO	0.0491753
CPCT02050135T	CPCT02050135	0.29	Pancreas			Liver	0.324589	MSS	6.44561	WT								NO	0
CPCT02050136T	CPCT02050136	0.76	Small intestine	Carcinoma	Adenocarcinoma	Liver	0.601259	MSS	9.18993	WT								NO	0
CPCT02050138T	CPCT02050138	0.69	Breast	Carcinoma	ER-positive/HER2-positive	Lymph node	0.236796	MSS	8.43861	WT								NO	0
CPCT02050139T	CPCT02050139	0.84	Colorectum			Liver	0.609304	MSS	10.7674	WT								NO	0
CPCT02050141T	CPCT02050141	0.55	Skin	Melanoma		Lymph node	0.0762504	MSS	15.4435	HOMDEL								YES	1.17706
CPCT02050142T	CPCT02050142	0.45	Small intestine	Neuroendocrine tumor		Liver	0.0549143	MSS	0.734173	WT								NO	0.120398
CPCT02050143T	CPCT02050143	0.69	Breast	Carcinoma	ER-positive/HER2-negative	Intramuscular	0.173137	MSS	3.70339	WT								NO	0
CPCT02050146T	CPCT02050146	0.76	Breast	Carcinoma	ER-positive/HER2-negative	Lymph node	0.069255	MSS	1.05247	WT								NO	0.214987
CPCT02050148T	CPCT02050148	0.63	Colorectum			Liver	0.510318	MSS	4.39279	WT								NO	0
CPCT02050149T	CPCT02050149	0.42	Skin	Melanoma		Lymph node	0.111927	MSS	2.51452	WT								NO	0.215546
CPCT02050151T	CPCT02050151	0.76	Head and neck	Carcinoma		Lymph node	0.0580623	MSS	1.37636	WT								NO	0.052732
CPCT02050156T	CPCT02050156	0.62	Breast	Carcinoma		Liver	0.133613	MSS	2.10878	WT								NO	0
CPCT02050157T	CPCT02050157	0.47	Breast	Carcinoma	ER-positive/HER2-negative	Liver	0.13816	MSS	4.75901	WT								NO	0.119971
CPCT02050158T	CPCT02050158	0.37	Skin	Melanoma		Lymph node	0.069255	MSS	26.8405	WT								NO	0.348866
CPCT02050159T	CPCT02050159	0.33	Skin	Melanoma		Lymph node	0.180832	MSS	71.1224	WT								NO	0.9563
CPCT02050160T	CPCT02050160	0.75	Breast	Carcinoma	Triple negative	Skin	0.12347	MSS	3.78524	WT								NO	0
CPCT02050161T	CPCT02050161	0.4	Head and neck			Endonasal	0.140958	MSS	10.4323	WT								NO	0.0859866
CPCT02050164T	CPCT02050164	0.51	Breast	Carcinoma	ER-positive/HER2-negative	Bone	0.171738	MSS	4.66457	WT								NO	0.676061
CPCT02050166T	CPCT02050166	0.56	Breast	Carcinoma	ER-positive/HER2-negative	Liver	0.125568	MSS	2.16439	WT								NO	0.100856
CPCT02050167T	CPCT02050167	0.25	Unknown	Carcinoma	Sarcomatoid carcinoma	Bone	0.0426723	MSS	2.37391	WT								NO	0.283692
CPCT02050168T	CPCT02050168	0.8	Skin	Melanoma		Lymph node	0.114376	MSS	22.1158	WT								NO	0.065559
CPCT02050172T	CPCT02050172	0.8	Head and neck			Primary	0.351522	MSS	8.79888	WT								NO	0.0220775
CPCT02050174T	CPCT02050174	0.55	Head and neck			Subcutaneous	0.0811473	MSS	1.80728	WT								NO	0.0466173
CPCT02050175T	CPCT02050175	0.56	Colorectum			Intra-abdominal	0.520462	MSS	6.34627	WT								NO	0
CPCT02050176T	CPCT02050176	0.71	Nervous system	Glioma	Glioblastoma multiforme	Brain	0.127317	MSS	4.29136	WT								NO	0
CPCT02050181T	CPCT02050181	0.21	Skin	Melanoma		Lung	0.380203	MSS	5.50017	WT								NO	0
CPCT02050182T	CPCT02050182	0.38	Bile duct	Carcinoma		Liver	0.066107	MSS	1.50157	WT								NO	0
CPCT02050183T	CPCT02050183	0.52	Breast	Carcinoma	ER-positive/HER2-negative	Cutane lesion	0.0790486	MSS	2.26233	WT								NO	0.106891
CPCT02050184T	CPCT02050184	0.5	Colorectum			Lung	0.670514	MSS	20.687	WT								NO	0
CPCT02050186T	CPCT02050186	0.45	Head and neck			Lung	0.29276	MSS	7.88597	WT								NO	0
CPCT02050187T	CPCT02050187	0.84	Colorectum			Liver	0.592165	MSS	9.844	WT								NO	0
CPCT02050192T	CPCT02050192	0.81	Small intestine	Neuroendocrine tumor		Liver	0.053865	MSS	1.32214	WT								NO	0.0715008
CPCT02050194T	CPCT02050194	0.86	Skin	Melanoma		Primary	0.130115	MSS	37.3442	WT								NO	0
CPCT02050195T	CPCT02050195	0.46	Pancreas			Peritoneum	0.0888423	MSS	1.60301	WT								NO	0.0569803
CPCT02050199T	CPCT02050199	0.23	Colorectum			Liver	0.416929	MSS	9.67051	WT								NO	0.54172
CPCT02050209T	CPCT02050209	0.45	Breast	Carcinoma	ER-positive/HER2-negative	Liver	0.201819	MSS	4.57538	WT								NO	0
CPCT02050210T	CPCT02050210	0.68	Breast	Carcinoma	ER-positive/HER2-negative	Ovary	0.0856943	MSS	1.3015	WT								NO	0.057726
CPCT02050212T	CPCT02050212	0.92	Skin	Melanoma		Primary	0.12242	MSS	28.6684	WT								NO	0.024853
CPCT02050214T	CPCT02050214	0.57	Skin	Melanoma		Lymph node	0.0657573	MSS	8.79608	WT								NO	0.102089
CPCT02050215T	CPCT02050215	0.81	Breast	Carcinoma	Triple negative	Liver	0.347324	MSS	2.87198	WT								NO	0.135007
CPCT02050216T	CPCT02050216	0.54	Urothelial tract			Peritoneum	0.132914	MSS	6.11822	WT								NO	0.486286
CPCT02050217T	CPCT02050217	0.33	Skin	Melanoma		Lymph node	0.0377754	MSS	8.82022	WT								NO	0.701494
CPCT02050218T	CPCT02050218	0.82	Breast	Carcinoma	ER-positive/HER2-negative	Liver	0.142707	MSS	3.06296	WT								NO	0
CPCT02050220T	CPCT02050220	0.59	Colorectum			Liver	0.3844	MSS	5.57712	WT								NO	0.126903
CPCT02050223T	CPCT02050223	0.53	Pancreas			Liver	0.18398	MSS	2.11962	WT								NO	0
CPCT02050224T	CPCT02050224	0.73	Liver	Carcinoma	Hepatocellular carcinoma	Liver	0.178034	MSS	7.91116	WT								NO	0
CPCT02050225T	CPCT02050225	0.81	Bone/Soft tissue	Gastrointestinal stromal tumor		Peritoneum	0.0710038	MSS	1.48199	WT								NO	0.968834
CPCT02050227T	CPCT02050227	0.64	Colorectum			Peritoneum	0.172088	MSS	2.94788	WT								NO	0.0290902
CPCT02050232T	CPCT02050232	0.73	Skin	Melanoma		Lymph node	0.0640084	MSS	8.64533	WT								NO	0.330337
CPCT02050236T	CPCT02050236	0.73	Skin	Melanoma		Lymph node	0.167541	MSS	64.7121	WT								NO	0.663136
CPCT02050238T	CPCT02050238	0.44	Colorectum			Abdominal wall right intramuscular	0.285414	MSS	3.62085	WT								NO	0.0959134
CPCT02050239T	CPCT02050239	0.46	Pancreas			Liver	0.236446	MSS	2.90311	WT								NO	0.0856473
CPCT02050241T	CPCT02050241	0.7	Colorectum			Liver	0.33823	MSS	8.18328	WT								NO	0.0579696
CPCT02050244T	CPCT02050244	0.37	Pancreas			Liver	0.274222	MSS	3.8405	WT								NO	0
CPCT02050245T	CPCT02050245	0.62	Skin	Melanoma		Lymph node	0.189577	MSS	18.8597	WT								NO	0.338157
CPCT02050246T	CPCT02050246	0.79	Pancreas			Liver	0.267926	MSS	1.9965	WT								NO	0.0661481
CPCT02050249T	CPCT02050249	0.4	Skin	Melanoma		Lymph node	0.13816	MSS	8.28751	WT								NO	0.777459
CPCT02050251T	CPCT02050251	0.64	Bile duct	Carcinoma		Liver	0.119622	MSS	1.34033	WT								NO	0
CPCT02050252T	CPCT02050252	0.65	Small intestine	Carcinoma	Adenocarcinoma	Liver	1.54949	MSS	13.8741	WT								NO	0.336259
CPCT02050258T	CPCT02050258	0.52	Colorectum			Liver	0.709689	MSS	5.34138	WT								NO	0.164963
CPCT02050259T	CPCT02050259	0.8	Colorectum			Liver	1.08919	MSS	10.0923	WT								NO	0.0751736
CPCT02050260T	CPCT02050260	0.46	Colorectum			Bone	0.35397	MSS	4.14411	WT								NO	0.189046
CPCT02050261T	CPCT02050261	0.58	Colorectum			Liver	0.528856	MSS	5.00035	WT								NO	0
CPCT02050263T	CPCT02050263	0.39	Bile duct	Carcinoma		Peritoneum	0.258482	MSS	3.3809	WT								NO	0.131601
CPCT02050264T	CPCT02050264	0.46	Unknown	Neuroendocrine tumor		Liver	0.135012	MSS	2.41448	WT								NO	0
CPCT02050268T	CPCT02050268	0.54	Prostate			Kidney	0.238895	MSS	3.59916	WT								NO	0.156046
CPCT02050269T	CPCT02050269	0.39	Colorectum			Liver	0.278069	MSS	4.57188	WT								NO	0.0506021
CPCT02050276T	CPCT02050276	0.55	Skin	Melanoma		Lymph node	0.0727527	MSS	12.0217	WT								NO	0.196038
CPCT02050280T	CPCT02050280	0.33	Colorectum			Liver	0.450507	MSS	4.87793	WT								NO	0.101893
CPCT02050281T	CPCT02050281	0.4	Skin	Melanoma		skin	0.0636586	MSS	20.9154	WT								NO	0
CPCT02050282T	CPCT02050282	0.54	Small intestine	Carcinoma	Neuroendocrine carcinoma	Liver	0.317594	MSS	5.44876	WT								NO	0.0923866
CPCT02050283T	CPCT02050283	0.6	Lung	Carcinoma	Non-small cell carcinoma	Lung	0.127317	MSS	1.84295	WT								NO	0.0481946
CPCT02050285T	CPCT02050285	0.39	Breast	Carcinoma	Triple negative	Bone	0.0930395	MSS	2.56908	WT								NO	0
CPCT02050286T	CPCT02050286	0.8	Bile duct	Carcinoma		Liver	0.341728	MSS	6.78734	WT								NO	0.0979188
CPCT02050287T	CPCT02050287	0.53	Esophagus			Liver	0.588667	MSS	8.82546	WT								NO	0
CPCT02050288T	CPCT02050288	0.41	Breast	Carcinoma	ER-positive/HER2-negative	Liver	0.173837	MSS	3.44176	WT								NO	0.0271612
CPCT02050289T	CPCT02050289	0.31	Urothelial tract	Carcinoma	Urothelial carcinoma	Lymph node	0.133613	MSS	8.078	WT								NO	0.535359
CPCT02050291T	CPCT02050291	0.46	Skin	Melanoma		Lymph node	0.0496677	MSS	11.7209	WT								NO	0.0633738
CPCT02050294T	CPCT02050294	0.26	Lung	Carcinoma	Non-small cell carcinoma	Lymph node	0.442462	MSS	52.737	WT								NO	0.21176
CPCT02050295T	CPCT02050295	0.74	Liver	Carcinoma	Hepatocellular carcinoma	Liver	0.126268	MSS	3.28681	WT								NO	0
CPCT02050296T	CPCT02050296	0.52	Colorectum			Liver	0.264778	MSS	3.19552	WT								NO	0.0375915
CPCT02050297T	CPCT02050297	0.38	Urothelial tract	Carcinoma	Urothelial carcinoma	Peritoneum	0.160895	MSS	4.52291	WT								NO	0
CPCT02050299T	CPCT02050299	0.22	Breast	Carcinoma	ER-positive/HER2-negative	Liver	0.0423225	MSS	30.0539	WT								NO	1.14578
CPCT02050300T	CPCT02050300	0.75	Colorectum			Lymph node	0.528856	MSS	6.51172	WT								NO	0.132221
CPCT02050301T	CPCT02050301	0.84	Skin	Melanoma		Primary	0.0664568	MSS	22.7338	WT								NO	0.0728547
CPCT02050304T	CPCT02050304	0.36	Skin	Melanoma		Primary	0.250087	MSS	119.994	WT								NO	0.340629
CPCT02050307T	CPCT02050307	0.73	Colorectum			Lymph node	0.424274	MSS	4.66562	WT								NO	0.111546
CPCT02050308T	CPCT02050308	0.9	Skin	Melanoma		Lymph node	0.186779	MSS	15.4449	WT								NO	0.141553
CPCT02050310T	CPCT02050310	0.66	Skin	Melanoma		Bone	0.103533	MSS	3.34033	WT								NO	0.252069
CPCT02050312T	CPCT02050312	0.31	Pancreas			Liver	0.132564	MSS	1.71738	WT								NO	0.110993
CPCT02050315T	CPCT02050315	0.86	Urothelial tract	Carcinoma	Urothelial carcinoma	Lymph node	0.0933893	MSS	6.44176	WT								NO	0.277563
CPCT02050317T	CPCT02050317	0.4	Kidney	Carcinoma	Renal cell carcinoma	Kidney	0.0290311	MSS	1.37146	WT								NO	0.159264
CPCT02050321T	CPCT02050321	0.52	Lung	Carcinoma	Non-small cell carcinoma	Lung	0.167891	MSS	5.45016	WT								NO	0.445301
CPCT02050322T	CPCT02050322	0.64	Skin	Melanoma		Subcutaneous	0.104932	MSS	26.7992	WT								NO	0.0653355
CPCT02050325T	CPCT02050325	0.39	Colorectum			Peritoneum	0.727527	MSS	14.8723	WT								NO	0
CPCT02050327T	CPCT02050327	0.54	Colorectum			Liver	0.639035	MSS	5.54634	WT								NO	0.0673431
CPCT02050329T	CPCT02050329	0.68	Colorectum			Peritoneum	0.79993	MSS	7.79818	WT								NO	0.309871
CPCT02050330T	CPCT02050330	0.61	Esophagus			Lymph node	0.331584	MSS	21.5477	WT								NO	0.197341
CPCT02050331T	CPCT02050331	0.2	Skin	Melanoma		Lymph node	0.0419727	MSS	1.02134	WT								NO	0.0664533
CPCT02050332T	CPCT02050332	0.23	Bile duct	Carcinoma		Peritoneum	0.0821966	MSS	2.75341	WT								NO	0
CPCT02050333T	CPCT02050333	0.23	Breast	Carcinoma	Triple negative	Lymph node	0.084645	MSS	2.22805	WT								NO	0
CPCT02050337T	CPCT02050337	0.36	Breast	Carcinoma	Triple negative	Lymph node	0.151102	MSS	3.10808	WT								NO	0.166626
CPCT02050338T	CPCT02050338	0.68	Breast	Carcinoma	Triple negative	Primary	0.058412	MSS	1.50892	WT								NO	0.0918987
CPCT02050339T	CPCT02050339	0.9	Lung	Carcinoma	Non-small cell carcinoma	Lymph node	0.238195	MSS	17.9531	WT								NO	0.0939314
CPCT02050341T	CPCT02050341	0.38	Head and neck			Liver	0.0633088	MSS	1.33543	WT								NO	0.158301
CPCT02050343T	CPCT02050343	0.77	Esophagus			Liver	0.223155	MSS	4.72053	WT								NO	0.0368759
CPCT02050346T	CPCT02050346	0.89	Lung	Carcinoma	Non-small cell carcinoma	Liver	0.13921	MSS	16.0514	WT								NO	0.0310124
CPCT02050347T	CPCT02050347	0.32	Skin	Melanoma		Lymph node	0.0195873	MSS	7.03183	WT								NO	0.632888
CPCT02050349T	CPCT02050349	0.24	Esophagus			Psoas	0.202169	MSS	32.3424	WT								NO	0.695254
CPCT02050351T	CPCT02050351	0.29	Urothelial tract	Carcinoma	Urothelial carcinoma	small pelvis soft tissue	0.103882	MSS	6.92795	WT								NO	0.143904
CPCT02050354T	CPCT02050354	0.64	Colorectum			Liver	0.454005	MSS	5.81182	WT								NO	0.0228543
CPCT02050355T	CPCT02050355	0.46	Colorectum			Liver	0.612802	MSS	9.16264	WT								NO	0.134486
CPCT02050356T	CPCT02050356	0.7	Urothelial tract	Carcinoma	Urothelial carcinoma	Peritoneum	0.117873	MSS	6.64428	WT								NO	0
CPCT02050358T	CPCT02050358	0.69	Colorectum			Subcutaneous	1.46275	MSS	7.98216	WT								NO	0
CPCT02050360T	CPCT02050360	0.71	Liver	Carcinoma	Hepatocellular carcinoma	Liver	0.162295	MSS	5.19972	WT								NO	0.04466
CPCT02050365T	CPCT02050365	0.5	Skin	Melanoma		Lymph node	0.142707	MSS	38.1403	WT								NO	0.0575106
CPCT02050370T	CPCT02050370	0.45	Skin	Melanoma		Lymph node	0.244841	MSS	67.5411	WT								NO	0
CPCT02050371T	CPCT02050371	0.6	Urothelial tract			Thoracic wall (subcutaneous mass)	0.176635	MSS	21.6723	WT								NO	0.0556808
CPCT02050373T	CPCT02050373	0.53	Skin	Melanoma		Liver	0.0391745	MSS	0.79958	WT								NO	0.0379275
CPCT02050375T	CPCT02050375	0.68	Colorectum			Liver	0.897866	MSS	8.28576	WT								NO	0
CPCT02050376T	CPCT02050376	0.91	Skin	Melanoma		Lymph node	0.137461	MSS	4.44456	WT								NO	0
CPCT02050386T	CPCT02050386	0.82	Liver	Carcinoma	Hepatocellular carcinoma	Lung	0.125568	MSS	3.60686	WT								NO	0.0267592
CPCT02050392T	CPCT02050392	0.82	Bone/Soft tissue	Solitary fibrous tumor		Peritoneum	0.0374257	MSS	1.79818	WT								NO	0.422738
CPCT02050395T	CPCT02050395	0.7	Urothelial tract	Carcinoma	Urothelial carcinoma	Abdominal mass intra-abdominal	0.214411	MSS	6.08709	WT								NO	0.116238
CPCT02050398T	CPCT02050398	0.62	Colorectum			Liver	0.669115	MSS	5.03673	WT								NO	0.0757091
CPCT02050402T	CPCT02050402	0.63	Skin	Melanoma		Lymph node	0.0626093	MSS	9.47569	WT								NO	0.0684093
CPCT02050404T	CPCT02050404	0.83	Skin	Melanoma		Lymph node	0.0902413	MSS	0.970619	WT								NO	0
CPCT02050405T	CPCT02050405	0.63	Skin	Melanoma		Subcutaneous	0.0689052	MSS	23.4337	WT								NO	0.333955
CPCT02050411T	CPCT02050411	0.53	Skin	Melanoma		Subcutaneous lesion	0.140958	MSS	41.0965	WT								NO	0.205356
CPCT02050412T	CPCT02050412	0.44	Lung	Carcinoma	Non-small cell carcinoma	Liver	0.319692	MSS	4.91885	WT								NO	0.17475
CPCT02050415T	CPCT02050415	0.88	Skin	Melanoma		Subcutaneous	0.081497	MSS	26.7573	WT								NO	0.0300034
CPCT02050418T	CPCT02050418	0.65	Prostate			Liver	0.173137	MSS	1.94229	WT								NO	0.0272921
CPCT02050421T	CPCT02050421	0.61	Skin	Melanoma		Lymph node	0.240993	MSS	42.5855	WT								NO	0.139021
CPCT02050427T	CPCT02050427	0.3	Head and neck			Lymph node	0.203917	MSS	5.56139	WT								NO	0.50962
CPCT02050442T	CPCT02050442	0.7	Prostate			Lymph node	0.265827	MSS	2.54145	WT								NO	0.087336
CPCT02060006T	CPCT02060006	0.87	Skin	Melanoma		skin	0.173137	MSS	3.40609	WT								NO	0.259284
CPCT02060011T	CPCT02060011	0.52	Breast	Carcinoma	Triple negative		0.143057	MSS	2.73312	WT								NO	0.0637757
CPCT02060013T	CPCT02060013	0.7	Urothelial tract			Liver	0.175936	MSS	7.39874	WT								NO	0
CPCT02060015T	CPCT02060015	0.46	Colorectum			Liver	0.683106	MSS	7.18258	WT								NO	0
CPCT02060018T	CPCT02060018	0.61	Bone/Soft tissue	Leiomyosarcoma		Lung	0.0346275	MSS	1.77685	WT								NO	0
CPCT02060022T	CPCT02060022	0.82	Bone/Soft tissue	Leiomyosarcoma		Lymph node	0.050717	MSS	0.947534	WT								NO	0
CPCT02060029T	CPCT02060029	0.55	Kidney	Carcinoma	Renal cell carcinoma	Calf muscle left	0.136761	MSS	2.26023	WT								NO	0.032301
CPCT02060034T	CPCT02060034	0.84	Unknown	Carcinoma	Adenoid cystic carcinoma	Liver	0.0349773	MSS	0.633088	WT								NO	0.0822591
CPCT02060037T	CPCT02060037	0.93	Skin	Carcinoma	Merkel cell carcinoma	retro peritoneal left	0.0216859	MSS	0.456453	WT								NO	1.03671
CPCT02060039T	CPCT02060039	0.48	Kidney	Carcinoma	Renal cell carcinoma	Adrenal	0.0517664	MSS	2.04407	WT								NO	0.476873
CPCT02060041T	CPCT02060041	0.37	Skin	Carcinoma	Squamous cell carcinoma	skin	0.289962	MSS	230.782	WT								NO	0.0694573
CPCT02060043T	CPCT02060043	0.87	Skin	Carcinoma	Basal cell carcinoma	skin	0.131864	MSS	13.7803	WT								NO	0
CPCT02060044T	CPCT02060044	0.88	Skin	Melanoma		Lymph node	0.192025	MSS	46.7436	WT								NO	0.0466899
CPCT02060045T	CPCT02060045	0.57	Prostate			Liver	0.128367	MSS	2.19168	WT								NO	0.0659905
CPCT02060046T	CPCT02060046	0.72	Ovary			Peritoneum	0.0619098	MSS	0.860091	WT								NO	0.0357353
CPCT02060050T	CPCT02060050	0.61	Kidney	Carcinoma	Renal cell carcinoma	Lymph node	0.112277	MSS	2.89857	WT								NO	0.1073
CPCT02060054T	CPCT02060054	0.62	Liver	Carcinoma	Hepatocellular carcinoma	Liver	0.180483	MSS	9.09969	WT								NO	0
CPCT02060056T	CPCT02060056	0.83	Ovary			intraperitoneal deposition	0.0804477	MSS	3.12347	WT								NO	0.310866
CPCT02060058T	CPCT02060058	0.25	Pancreas			Liver	0.217559	MSS	2.25428	WT								NO	0.281661
CPCT02060059T	CPCT02060059	0.34	Breast	Carcinoma	Triple negative	Subcutaneous	0.0856943	MSS	18.177	WT								NO	3.34735
CPCT02060061T	CPCT02060061	0.44	Bone/Soft tissue	Undifferentiated sarcoma		Skin	0.220007	MSS	5.74362	WT								NO	0.287565
CPCT02060066T	CPCT02060066	0.44	Bone/Soft tissue	Solitary fibrous tumor		Liver	0.019937	MSS	0.810073	WT								NO	0.238649
CPCT02060067T	CPCT02060067	0.76	Kidney	Carcinoma	Renal cell carcinoma	Skull	0.0580623	MSS	2.47324	WT								NO	0
CPCT02060070T	CPCT02060070	0.6	Breast	Carcinoma	ER-positive/HER2-positive	Liver	0.0682057	MSS	3.44631	WT								NO	0.0266997
CPCT02060071T	CPCT02060071	0.65	Bone/Soft tissue	Osteosarcoma		Lung	0.10738	MSS	2.52676	WT								NO	0.0585481
CPCT02060072T	CPCT02060072	0.45	Colorectum			Liver	0.5383	MSS	6.88982	WT								NO	0
CPCT02060073T	CPCT02060073	0.22	Urothelial tract	Carcinoma	Urothelial carcinoma	Lymph node	0.0314795	MSS	2.40679	WT								NO	0.381776
CPCT02060075T	CPCT02060075	0.41	Breast	Carcinoma	Triple negative	Pectoralis major	0.240294	MSS	3.70969	WT								NO	0.128519
CPCT02060077T	CPCT02060077	0.53	Unknown	Carcinoma		Liver	0.114026	MSS	2.42532	WT								NO	0
CPCT02060082T	CPCT02060082	0.8	Urothelial tract			sigmoid	0.376705	MSS	7.09759	WT								NO	0.126495
CPCT02060088T	CPCT02060088	0.5	Ovary			Lymph node	0.0258832	MSS	0.863938	WT								NO	0.1894
CPCT02060089T	CPCT02060089	0.33	Ovary			Lymph node	0.0972368	MSS	2.17454	WT								NO	0
CPCT02060092T	CPCT02060092	0.41	Skin	Melanoma		Skin/subcutaneous	0.0388248	MSS	4.93704	WT								NO	0.461545
CPCT02060093T	CPCT02060093	0.59	Breast	Carcinoma	ER-positive/HER2-negative	Liver	0.0486184	MSS	1.05212	WT								NO	0.648563
CPCT02060094T	CPCT02060094	0.71	Ovary			Abdomen	0.0440714	MSS	2.00175	WT								NO	0.860659
CPCT02060096T	CPCT02060096	0.4	Colorectum			Liver	0.504722	MSS	4.87163	WT								NO	0.0681592
CPCT02060103T	CPCT02060103	0.5	Colorectum	Carcinoma		Abdomen	0.866037	MSS	9.79084	WT								NO	0
CPCT02060104T	CPCT02060104	0.22	Bone/Soft tissue	Liposarcoma		Abdomen	0.00454704	MSS	0.629941	WT								NO	0.519304
CPCT02060105T	CPCT02060105	0.58	Ovary			Vaginal	0.0528157	MSS	3.56069	WT								NO	0.19892
CPCT02060107T	CPCT02060107	0.57	Pancreas			Liver	0.263379	MSS	3.41203	WT								NO	0.125533
CPCT02060112T	CPCT02060112	0.52	Urothelial tract	Carcinoma	Urothelial carcinoma	Lymph node	0.119272	MSS	2.50297	WT								NO	0.335486
CPCT02060114T	CPCT02060114	0.24	Uterus			Lymph node	0.0741518	MSS	2.36761	WT								NO	1.79476
CPCT02060116T	CPCT02060116	0.21	Pancreas			Liver	0.135362	MSS	3.05421	WT								NO	0.11806
CPCT02060117T	CPCT02060117	0.86	Uterus			mesentery	0.160196	MSS	2.8454	WT								NO	0.102069
CPCT02060118T	CPCT02060118	0.69	Uterus			Abdomen	0.0993354	MSS	3.96257	WT								NO	0.0989078
CPCT02060119T	CPCT02060119	0.92	Head and neck			Liver	0.0972368	MSS	1.42183	WT								NO	0.0320629
CPCT02060120T	CPCT02060120	0.73	Ovary			Skin/ subcutaneous	0.39979	MSS	8.93669	WT								NO	0
CPCT02060121T	CPCT02060121	0.32	Breast	Carcinoma	ER-negative/HER2-positive	Lung	0.162644	MSS	9.26268	WT								NO	0.295366
CPCT02060124T	CPCT02060124	0.34	Colorectum	Carcinoma		Omental cake	0.141308	MSS	2.61875	WT								NO	0.102856
CPCT02060126T	CPCT02060126	0.69	Skin	Melanoma		skin/subcutaneous	0.0912907	MSS	12.9909	WT								NO	0.188457
CPCT02060128T	CPCT02060128	0.65	Breast	Carcinoma	ER-positive/HER2-negative	Liver	0.197272	MSS	3.19063	WT								NO	0.120303
CPCT02060129T	CPCT02060129	0.68	Breast	Carcinoma	ER-positive/HER2-positive	Bone	0.0629591	MSS	1.17873	WT								NO	0
CPCT02060136T	CPCT02060136	0.7	Colorectum			Liver	1.26548	MSS	18.2749	WT								NO	0
CPCT02060142T	CPCT02060142	0.86	Ovary			Mass	0.0734523	MSS	2.76425	WT								NO	0
CPCT02060146T	CPCT02060146	0.39	Skin	Carcinoma	Hidradenocarcinoma	Lymph node	0.146555	MSS	8.57608	WT								NO	0
CPCT02060147T	CPCT02060147	0.62	Nervous system	Glioma	Glioblastoma multiforme	CNS	0.103882	MSS	3.02518	WT								NO	0.0601728
CPCT02060150T	CPCT02060150	0.32	Breast	Carcinoma	ER-negative/HER2-positive	CNS	0.121021	MSS	2.04792	WT								NO	0.0753059
CPCT02060155T	CPCT02060155	0.62	Colorectum			Vagina	0.44561	MSS	9.90871	WT								NO	0
CPCT02060160T	CPCT02060160	0.51	Colorectum			Lymph node	0.424624	MSS	8.46205	WT								NO	0
CPCT02060161T	CPCT02060161	0.3	Nervous system	Glioma	Glioblastoma multiforme	Brain	0.0290311	MSS	1.65407	WT								NO	0.0448301
CPCT02060163T	CPCT02060163	0.6	Skin	Melanoma		Liver	0.0178384	MSS	0.552991	WT								NO	0
CPCT02060167T	CPCT02060167	0.49	Pancreas			Liver	0.233648	MSS	1.99335	WT								NO	0
CPCT02060168T	CPCT02060168	0.5	Ovary			Intra peritoneal	0.0647079	MSS	1.54914	WT								NO	0.617464
CPCT02060179T	CPCT02060179	0.59	Breast	Carcinoma	ER-positive/HER2-negative	Liver	0.136761	MSS	1.60336	WT								NO	0
CPCT02060181T	CPCT02060181	0.91	Bone/Soft tissue	Leiomyosarcoma		Chest wall	0.058412	MSS	1.78314	WT								NO	0.241571
CPCT02060206T	CPCT02060206	0.47	Unknown	Carcinoma		Mass right mamma	0.360616	MSS	49.9937	WT								NO	0.387197
CPCT02060210T	CPCT02060210	0.24	Pancreas			Liver	0.162644	MSS	2.51417	WT								NO	0.197224
CPCT02060211T	CPCT02060211	0.82	Bone/Soft tissue	Leiomyosarcoma		Liver	0.0832459	MSS	3.26828	WT								NO	0
CPCT02060213T	CPCT02060213	0.25	Esophagus			Lymph node	0.310248	MSS	5.67961	WT								NO	0.776361
CPCT02060214T	CPCT02060214	0.62	Breast	Carcinoma	ER-positive/HER2-positive	Liver	0.126618	MSS	13.0479	WT								NO	0
CPCT02060220T	CPCT02060220	0.51	Bile duct	Carcinoma		Liver	0.137461	MSS	2.5397	WT								NO	0.0534029
CPCT02060221T	CPCT02060221	0.78	Breast	Carcinoma	ER-positive/HER2-negative	Ovarium	0.0867436	MSS	1.305	WT								NO	0.0304836
CPCT02060224T	CPCT02060224	0.71	Nervous system	Glioma	Glioblastoma multiforme	Primary	0.0402239	MSS	1.43792	WT								NO	0.0988832
CPCT02060225T	CPCT02060225	0.67	Nervous system	Glioma	Glioblastoma multiforme	CNS	0.168241	MSS	3.86219	WT								NO	0.0332688
CPCT02060228T	CPCT02060228	0.47	Skin	Melanoma		Brain	0.119622	MSS	13.7817	WT								NO	0.110111
CPCT02060230T	CPCT02060230	0.95	Bone/Soft tissue	Ewing sarcoma		Peritoneum	0.118223	MSS	1.64043	WT								NO	1.46679
CPCT02060231T	CPCT02060231	0.2	Colorectum			Liver	0.95348	MSS	19.0028	MONOALLELIC_MUT	45007689	T	G	c.136T>G	p.Tyr46Asp	missense_variant	MODERATE	NO	0
CPCT02060235T	CPCT02060235	0.93	Bone/Soft tissue	Gastrointestinal stromal tumor		Liver	0.0412732	MSS	1.2284	WT								NO	0.064723
CPCT02060237T	CPCT02060237	0.64	Bone/Soft tissue	Malignant peripheral nerve sheath tumor		Lung	0.0409234	MSS	0.895768	WT								NO	0.153792
CPCT02060242T	CPCT02060242	0.86	Liver	Carcinoma	Hepatocellular carcinoma	Primary	0.201819	MSS	5.40259	WT								NO	0.0280732
CPCT02060245T	CPCT02060245	0.45	Bone/Soft tissue	Leiomyosarcoma		Abdominal	0.0629591	MSS	2.02518	WT								NO	0.394555
CPCT02060247T	CPCT02060247	0.89	Nervous system	Glioma	Glioblastoma multiforme	CNS	0.0860441	MSS	2.03638	WT								NO	0.097852
CPCT02060249T	CPCT02060249	0.3	Prostate			Lymph node	0.147954	MSS	2.36621	WT								NO	0.624928
CPCT02060253T	CPCT02060253	0.9	Bone/Soft tissue	Gastrointestinal stromal tumor		Soft tissue mass	0.0346275	MSS	1.13851	WT								NO	0.310342
CPCT02060254T	CPCT02060254	0.95	Bone/Soft tissue	Leiomyosarcoma		Lymph node	0.120672	MSS	2.72963	WT								NO	0.035031
CPCT02060275T	CPCT02060275	0.85	Bone/Soft tissue	Sclerosing epithelioid fibrosarcoma		Lung	0.069255	MSS	1.16824	WT								NO	0.0329891
CPCT02060276T	CPCT02060276	0.37	Liver	Carcinoma	Hepatocellular carcinoma	Liver	0.103882	MSS	4.06051	WT								NO	0.0773207
CPCT02060282T	CPCT02060282	0.4	Bone/Soft tissue	Alveolar soft part sarcoma		Skin, subcutaneous	0.0178384	MSS	0.490731	WT								NO	0.222163
CPCT02060289T	CPCT02060289	0.39	Breast	Carcinoma	ER-positive/HER2-negative	Liver	0.218258	MSS	12.531	WT								NO	0
CPCT02060290T	CPCT02060290	0.91	Bone/Soft tissue	Desmoplastic small round cell tumor		Liver	0.0192375	MSS	0.810073	WT								NO	0
CPCT02060291T	CPCT02060291	0.29	Skin	Melanoma		subcutaneous	0.13816	MSS	97.6338	WT								NO	0.763539
CPCT02060292T	CPCT02060292	0.31	Bone/Soft tissue	Low-grade myofibroblastic sarcoma		subcutaneous	0.0608604	MSS	2.14655	WT								NO	0.111635
CPCT02060294T	CPCT02060294	0.87	Prostate			Peritoneum	0.273172	MSS	2.96712	WT								NO	0
CPCT02070009T	CPCT02070009	0.88	Bone/Soft tissue	Gastrointestinal stromal tumor		gastro intestinal	0.0842952	MSS	3.13991	WT								NO	0.357578
CPCT02070013T	CPCT02070013	0.54	Bone/Soft tissue	Ewing sarcoma		Amputated upper leg (Leg amputation 16/06/2016)	0.09234	MSS	2.48863	WT								NO	0.0404471
CPCT02070015T	CPCT02070015	0.46	Esophagus			Liver	1.06121	MSS	13.7321	WT								NO	0.134076
CPCT02070020T	CPCT02070020	0.45	Urothelial tract	Carcinoma	Urothelial carcinoma	Lymph node	0.359217	MSS	13.4075	WT								NO	0.0624812
CPCT02070021T	CPCT02070021	0.64	Prostate			Lymph node	0.273872	MSS	3.20427	WT								NO	0.152461
CPCT02070027T	CPCT02070027	0.83	Prostate			Lymph node	0.160196	MSS	1.73068	WT								NO	0.104056
CPCT02070030T	CPCT02070030	0.22	Head and neck			Liver	0.00839454	MSS	0.334033	WT								NO	0.0250484
CPCT02070032T	CPCT02070032	0.8	Prostate			Lymph node	0.250787	MSS	2.83106	WT								NO	0.457777
CPCT02070034T	CPCT02070034	0.31	Esophagus			Liver	0.50717	MSS	9.74292	WT								NO	0.0374241
CPCT02070036T	CPCT02070036	0.62	Prostate			Kidney	0.30815	MSS	4.13851	WT								NO	0.133237
CPCT02070038T	CPCT02070038	0.81	Head and neck			Muscle	0.131864	MSS	5.13606	WT								NO	0
CPCT02070039T	CPCT02070039	0.27	Head and neck			soft tissue costa	0.0559636	MSS	3.82162	WT								NO	0.0661345
CPCT02070040T	CPCT02070040	0.41	Pancreas	Carcinoma	Neuroendocrine carcinoma	Liver	0.432669	MSS	5.25778	WT								NO	0.136421
CPCT02070043T	CPCT02070043	0.69	Urothelial tract			Liver	0.251836	MSS	8.3795	WT								NO	0
CPCT02070044T	CPCT02070044	0.26	Urothelial tract	Carcinoma	Urothelial carcinoma	Kidney	0.0793984	MSS	12.1605	WT								NO	0.272345
CPCT02070046T	CPCT02070046	0.29	Prostate			Liver	0.16929	MSS	2.57258	WT								NO	0
CPCT02070049T	CPCT02070049	0.58	Prostate			Lymph node	0.210563	MSS	3	WT								NO	0.0532997
CPCT02070050T	CPCT02070050	0.55	Colorectum			Bone	0.393494	MSS	7.31549	WT								NO	0
CPCT02070051T	CPCT02070051	0.76	Bone/Soft tissue	Liposarcoma		Salivary gland	0.0465198	MSS	0.970269	WT								NO	0.0849279
CPCT02070053T	CPCT02070053	0.78	Head and neck	Neuroendocrine tumor		Liver	0.166842	MSS	2.67506	WT								NO	0.0748502
CPCT02070055T	CPCT02070055	0.6	Prostate			Urinary tract	0.288213	MSS	6.23155	WT								NO	0.0667105
CPCT02070057T	CPCT02070057	0.43	Urothelial tract	Carcinoma	Urothelial carcinoma	Bone	0.616649	MSS	23.7135	WT								NO	0.0512466
CPCT02070058T	CPCT02070058	0.66	Ovary			Vagina	0.089192	MSS	4.94334	WT								NO	0.498903
CPCT02070060T	CPCT02070060	0.84	Uterus			soft tissue	0.222805	MSS	7.63414	WT								NO	0
CPCT02070064T	CPCT02070064	0.45	Prostate			Lymph node	0.146555	MSS	2.25638	WT								NO	0.188625
CPCT02070065T	CPCT02070065	0.95	Head and neck			Lung	0.0286814	MSS	0.597761	WT								NO	0
CPCT02070066T	CPCT02070066	0.3	Colorectum			Liver	1.03218	MSS	12.944	WT								NO	0.0452785
CPCT02070068T	CPCT02070068	0.62	Prostate			Lymph node	0.190626	MSS	1.90031	WT								NO	0
CPCT02070069T	CPCT02070069	0.44	Prostate				0.125219	MSS	1.72613	WT								NO	0.116741
CPCT02070070T	CPCT02070070	0.7	Colorectum			Liver	0.455054	MSS	11.1329	WT								NO	0.149964
CPCT02070074T	CPCT02070074	0.9	Prostate			Lymph node	0.44596	MSS	4.05911	WT								NO	0
CPCT02070078T	CPCT02070078	0.82	Breast	Carcinoma	ER-negative/HER2-positive	subcutaneous	0.310248	MSS	6.44736	WT								NO	0
CPCT02070082T	CPCT02070082	0.34	Prostate			Bone	0.205666	MSS	2.85065	WT								NO	0
CPCT02070086T	CPCT02070086	0.97	Mesothelium	Malignant mesothelioma		Peritoneum	0.0101434	MSS	0.6929	WT								NO	0.228108
CPCT02070087T	CPCT02070087	0.75	Prostate			Lymph node	0.108779	MSS	1.86359	WT								NO	0
CPCT02070091T	CPCT02070091	0.2	Prostate			Bone	0.0776495	MSS	1.26093	WT								NO	0
CPCT02070092T	CPCT02070092	0.79	Prostate			Adrenal gland	0.33788	MSS	3.70899	WT								NO	0
CPCT02070094T	CPCT02070094	0.33	Urothelial tract	Carcinoma	Urothelial carcinoma	Lymph node	0.21476	MSS	16.8132	WT								NO	0.111686
CPCT02070095T	CPCT02070095	0.61	Bone/Soft tissue	Osteosarcoma		Bone	0.0573627	MSS	3.22211	WT								NO	0.359337
CPCT02070096T	CPCT02070096	0.62	Urothelial tract	Carcinoma	Urothelial carcinoma	bladder	0.201469	MSS	12.539	WT								NO	0
CPCT02070098T	CPCT02070098	0.87	Bone/Soft tissue	Leiomyosarcoma		Liver	0.0825463	MSS	2.74397	WT								NO	0.0939225
CPCT02070099T	CPCT02070099	0.8	Unknown	Carcinoma	Adenoid cystic carcinoma	lacrimal sac	0.0255334	MSS	0.612102	WT								NO	0
CPCT02070101T	CPCT02070101	0.58	Prostate			Lymph node	0.242392	MSS	3.539	WT								NO	0.116125
CPCT02070102T	CPCT02070102	0.38	Urothelial tract	Carcinoma	Urothelial carcinoma	Lymph node	0.15355	MSS	4.70164	WT								NO	0.180043
CPCT02070106T	CPCT02070106	0.9	Prostate			Lymph node	0.235397	MSS	5.6121	WT								NO	0.0413071
CPCT02070107T	CPCT02070107	0.61	Prostate			Lymph node	0.162644	MSS	1.67156	WT								NO	0.198571
CPCT02070108T	CPCT02070108	0.83	Bone/Soft tissue	Undifferentiated sarcoma		lesion abdomen	0.043022	MSS	1.51941	WT								NO	0.350574
CPCT02070110T	CPCT02070110	0.61	Uterus			solide lesion cranial of right scapula	0.100035	MSS	3.92165	WT								NO	0.0607933
CPCT02070111T	CPCT02070111	1	Bone/Soft tissue	Solitary fibrous tumor		Soft tissue	0.0181882	MSS	0.657573	WT								NO	0.253918
CPCT02070117T	CPCT02070117	0.78	Prostate			Lymph node	0.381252	MSS	4.75656	WT								NO	2.12056
CPCT02070120T	CPCT02070120	0.44	Esophagus			Liver	0.678559	MSS	7.16789	WT								NO	0.0711888
CPCT02070122T	CPCT02070122	0.47	Colorectum			Liver	0.67681	MSS	11.6355	WT								NO	0
CPCT02070125T	CPCT02070125	0.49	Prostate			Lymph node	0.259531	MSS	5.57573	WT								NO	0
CPCT02070132T	CPCT02070132	0.29	Pancreas			Liver	0.171738	MSS	2.2256	WT								NO	0
CPCT02070133T	CPCT02070133	0.79	Prostate			Bone	0.176985	MSS	2.11752	WT								NO	0
CPCT02070135T	CPCT02070135	0.85	Prostate			Lymph node	0.208464	MSS	1.89262	WT								NO	0
CPCT02070139T	CPCT02070139	0.66	Prostate			Lymph node	0.227002	MSS	2.81497	WT								NO	0
CPCT02070141T	CPCT02070141	0.77	Prostate			Lymph node	0.183281	MSS	2.04232	WT								NO	0
CPCT02070145T	CPCT02070145	0.48	Urothelial tract			Lymph node	0.233648	MSS	17.3774	WT								NO	0.15706
CPCT02070148T	CPCT02070148	0.7	Prostate			Lymph node	0.151102	MSS	1.75761	WT								NO	0.260346
CPCT02070149T	CPCT02070149	0.61	Urothelial tract	Carcinoma	Urothelial carcinoma	Liver	0.145855	MSS	4.24344	WT								NO	0.0648042
CPCT02070154T	CPCT02070154	0.52	Urothelial tract	Carcinoma	Urothelial carcinoma	Subcutaneous mass	0.192375	MSS	5.40539	WT								NO	0.166947
CPCT02070156T	CPCT02070156	0.23	Urothelial tract	Carcinoma	Urothelial carcinoma	Bone	0.273172	MSS	8.64568	WT								NO	0
CPCT02070158T	CPCT02070158	0.54	Prostate			Bone	0.236446	MSS	2.57468	WT								NO	0
CPCT02070159T	CPCT02070159	0.75	Uterus			Liver	0.139909	MSS	9.36831	WT								NO	0.0175861
CPCT02070161T	CPCT02070161	0.8	Prostate			Liver	0.10808	MSS	1.53305	WT								NO	0
CPCT02070162T	CPCT02070162	0.41	Urothelial tract	Carcinoma	Urothelial carcinoma	Soft tissue	0.165442	MSS	8.56348	WT								NO	0.40294
CPCT02070167T	CPCT02070167	0.27	Colorectum			Liver	0.237845	MSS	2.86744	WT								NO	0.566811
CPCT02070168T	CPCT02070168	0.73	Breast	Carcinoma	ER-positive/HER2-negative	Liver	0.117174	MSS	7.8454	WT								NO	0.154747
CPCT02070169T	CPCT02070169	0.26	Kidney	Carcinoma	Renal cell carcinoma	Liver	0.0143407	MSS	1.30745	WT								NO	1.14464
CPCT02070171T	CPCT02070171	0.61	Colorectum			Liver	0.450507	MSS	4.21336	WT								NO	0.0384555
CPCT02070172T	CPCT02070172	0.31	Urothelial tract	Carcinoma	Urothelial carcinoma	abdominal wall	0.0647079	MSS	3.72088	WT								NO	0.0968943
CPCT02070174T	CPCT02070174	0.56	Prostate			Lymph node	0.111577	MSS	2.10528	WT								NO	0.263115
CPCT02070176T	CPCT02070176	0.81	Prostate			Liver	0.393494	MSS	7.11962	WT								NO	0
CPCT02070177T	CPCT02070177	0.31	Pancreas			Liver	0.0668066	MSS	1.20042	WT								NO	0
CPCT02070187T	CPCT02070187	0.69	Bile duct	Carcinoma		Liver	0.190976	MSS	1.688	WT								NO	0
CPCT02070190T	CPCT02070190	0.22	Ovary			Liver	0.182931	MSS	5.16125	WT								NO	0.161758
CPCT02070193T	CPCT02070193	0.71	Prostate			Bone	0.318993	MSS	5.16929	WT								NO	0
CPCT02070194T	CPCT02070194	0.21	Urothelial tract	Carcinoma	Urothelial carcinoma	Lymph node	0.0979363	MSS	5.6992	WT								NO	0.655502
CPCT02070195T	CPCT02070195	0.84	Prostate			Lymph node	0.29241	MSS	3.3043	WT								NO	0.12273
CPCT02070196T	CPCT02070196	0.78	Prostate			Lymph node	0.258132	MSS	2.79818	WT								NO	0.0590244
CPCT02070198T	CPCT02070198	0.26	Colorectum			Liver	0.351172	MSS	4.58342	WT								NO	0.0880946
CPCT02070200T	CPCT02070200	0.79	Prostate			Lymph node	0.32249	MSS	2.89752	WT								NO	0.026959
CPCT02070202T	CPCT02070202	0.77	Prostate			Lymph node	0.835607	MSS	6.63134	WT								NO	0
CPCT02070204T	CPCT02070204	0.85	Urothelial tract			Liver	0.325289	MSS	6.70304	WT								NO	0.205878
CPCT02070206T	CPCT02070206	0.76	Prostate			Bone	0.341728	MSS	2.89682	WT								NO	0
CPCT02070210T	CPCT02070210	0.62	Ovary			left retroperitoneal lesion	0.358167	MSS	7.20811	WT								NO	0.030615
CPCT02070217T	CPCT02070217	0.88	Prostate			Lymph node	0.0786988	MSS	1.21686	WT								NO	0.0715309
CPCT02070218T	CPCT02070218	0.6	Prostate			Lymph node	0.498776	MSS	14.2473	WT								NO	0
CPCT02070222T	CPCT02070222	0.33	Ovary			omentum	0.0283316	MSS	1.6894	WT								NO	0.722305
CPCT02070223T	CPCT02070223	0.78	Prostate			Bone	0.234348	MSS	2.44036	WT								NO	0.0498553
CPCT02070225T	CPCT02070225	0.82	Head and neck			Primary	0.102134	MSS	1.38265	WT								NO	0
CPCT02070229T	CPCT02070229	0.84	Prostate			Lymph node	0.18503	MSS	1.94439	WT								NO	0.0549311
CPCT02070230T	CPCT02070230	0.95	Head and neck			sinus right posterior paranasal	0.0888423	MSS	2.35082	WT								NO	0
CPCT02070231T	CPCT02070231	0.3	Pancreas			Liver	0.180832	MSS	2.89052	WT								NO	0.0940523
CPCT02070232T	CPCT02070232	0.46	Colorectum			Lung	0.277719	MSS	5.60301	WT								NO	0
CPCT02070233T	CPCT02070233	0.52	Prostate			Lymph node	0.137111	MSS	1.70059	WT								NO	0
CPCT02070234T	CPCT02070234	0.76	Prostate			Lymph node	0.0972368	MSS	1.71563	WT								NO	0
CPCT02070235T	CPCT02070235	0.34	Prostate			Lymph node	0.19972	MSS	1.85345	WT								NO	0.258813
CPCT02070236T	CPCT02070236	0.67	Prostate			Lymph node	0.196572	MSS	3.77685	WT								NO	0
CPCT02070237T	CPCT02070237	0.26	Urothelial tract	Carcinoma	Urothelial carcinoma	Lymph node	0.447009	MSS	9.35187	WT								NO	0.348779
CPCT02070241T	CPCT02070241	0.44	Prostate			Lymph node	0.154949	MSS	2.45925	WT								NO	0.182566
CPCT02070243T	CPCT02070243	0.43	Skin	Melanoma		Lymph node	0.0954879	MSS	29.4858	WT								NO	0.116933
CPCT02070244T	CPCT02070244	0.43	Urothelial tract			Lymph node	0.143757	MSS	4.12067	WT								NO	0.130171
CPCT02070245T	CPCT02070245	0.69	Prostate			Lymph node	0.171389	MSS	3.78174	WT								NO	0.0577923
CPCT02070247T	CPCT02070247	0.97	Bone/Soft tissue	Gastrointestinal stromal tumor		Primary	0.0192375	MSS	0.514166	WT								NO	0.298524
CPCT02070249T	CPCT02070249	0.84	Bone/Soft tissue	Ewing sarcoma		Bone	0.0863938	MSS	1.58517	WT								NO	0.708589
CPCT02070250T	CPCT02070250	0.92	Prostate			intraperitoneal mass	0.265128	MSS	2.35817	WT								NO	0
CPCT02070252T	CPCT02070252	0.74	Prostate			Lymph node	0.0919902	MSS	1.41798	WT								NO	0.161125
CPCT02070253T	CPCT02070253	0.54	Prostate			Lymph node	0.122071	MSS	1.43827	WT								NO	0.31289
CPCT02070256T	CPCT02070256	0.44	Prostate			Bone	0.152151	MSS	3.84785	WT								NO	0
CPCT02070257T	CPCT02070257	0.71	Uterus	Carcinoma	Carcinosarcoma	abdomen	0.143057	MSS	1.91675	WT								NO	0.301732
CPCT02070262T	CPCT02070262	0.84	Colorectum			Liver	0.651976	MSS	7.71179	WT								NO	0.0391684
CPCT02070263T	CPCT02070263	0.27	Prostate			Bone	0.126268	MSS	3.76076	WT								NO	0
CPCT02070264T	CPCT02070264	0.48	Prostate			Bone	0.312347	MSS	4.47009	WT								NO	0
CPCT02070265T	CPCT02070265	0.48	Head and neck			Liver	0.193424	MSS	3.29591	WT								NO	0
CPCT02070269T	CPCT02070269	0.7	Prostate			Bone	0.200769	MSS	2.91081	WT								NO	0
CPCT02070272T	CPCT02070272	0.48	Urothelial tract	Carcinoma	Urothelial carcinoma	Liver	0.501224	MSS	22.2707	WT								NO	0.0844808
CPCT02070275T	CPCT02070275	0.73	Unknown			Liver	0.150052	MSS	2.54984	WT								NO	0.304573
CPCT02070276T	CPCT02070276	0.26	Lung	Carcinoma	Non-small cell carcinoma	Lymph node	0.145156	MSS	25.4981	WT								NO	0
CPCT02070278T	CPCT02070278	0.98	Bone/Soft tissue	Ewing sarcoma		Lung	0.0262329	MSS	0.609304	WT								NO	2.22347
CPCT02070280T	CPCT02070280	0.93	Prostate			Lymph node	0.115775	MSS	1.79958	WT								NO	0.192425
CPCT02070289T	CPCT02070289	0.76	Prostate			Lymph node	0.111228	MSS	1.55894	WT								NO	0.126716
CPCT02070290T	CPCT02070290	0.95	Bone/Soft tissue	Leiomyosarcoma		soft tissue	0.0727527	MSS	2.17524	WT								NO	0
CPCT02070292T	CPCT02070292	0.44	Prostate			Bone	0.158797	MSS	1.89997	WT								NO	0.126564
CPCT02070293T	CPCT02070293	0.71	Prostate			Liver	0.129416	MSS	2.16999	WT								NO	0.0692948
CPCT02070294T	CPCT02070294	0.92	Urothelial tract	Carcinoma	Urothelial carcinoma	Lymph node	0.120322	MSS	1.9199	WT								NO	0.0539801
CPCT02070295T	CPCT02070295	0.56	Prostate			Bone	0.182232	MSS	2.39699	WT								NO	0
CPCT02070298T	CPCT02070298	0.36	Pancreas	Neuroendocrine tumor		Liver	0.239594	MSS	2.62854	WT								NO	0
CPCT02070299T	CPCT02070299	0.58	Urothelial tract			Lymph node	0.381952	MSS	11.2364	WT								NO	0.455138
CPCT02070300T	CPCT02070300	0.54	Prostate			Bone	0.177685	MSS	2.04197	WT								NO	0
CPCT02070301T	CPCT02070301	0.83	Prostate			Lymph node	0.309199	MSS	6.65128	WT								NO	0.172128
CPCT02070306T	CPCT02070306	0.57	Prostate			Lymph node	0.310248	MSS	4.81567	WT								NO	0
CPCT02070307T	CPCT02070307	0.65	Prostate			soft tissue	0.217209	MSS	3.28157	WT								NO	0.11902
CPCT02070309T	CPCT02070309	0.84	Mesothelium	Malignant mesothelioma		Lung	0.0433718	MSS	1.17838	WT								NO	0.159803
CPCT02070310T	CPCT02070310	0.95	Unknown			brain	0.61595	MSS	6.93704	WT								NO	0.034171
CPCT02070311T	CPCT02070311	0.63	Nervous system	Papilloma		brain	0.0370759	MSS	1.93424	WT								NO	0.0552216
CPCT02070312T	CPCT02070312	0.86	Prostate			Lymph node	0.195523	MSS	2.60581	WT								NO	0
CPCT02070313T	CPCT02070313	0.9	Bone/Soft tissue	Rhabdomyosarcoma		soft tissue	0.0493179	MSS	1.39035	WT								NO	0
CPCT02070317T	CPCT02070317	0.73	Bone/Soft tissue	Chondrosarcoma		Lung	0.0776495	MSS	1.75236	WT								NO	0
CPCT02070318T	CPCT02070318	0.71	Prostate			soft tissue	0.208814	MSS	2.04022	WT								NO	0
CPCT02070319T	CPCT02070319	0.75	Bone/Soft tissue	Leiomyosarcoma		skull skin	0.0489682	MSS	2.41483	WT								NO	0.287845
CPCT02070320T	CPCT02070320	0.41	Lung	Carcinoma	Non-small cell carcinoma	Lymph node	0.263029	MSS	24.4015	WT								NO	0.668157
CPCT02070321T	CPCT02070321	0.86	Lung	Carcinoma	Non-small cell carcinoma	skin/subcutaneous	0.0304302	MSS	1.09549	WT								NO	0.830597
CPCT02070323T	CPCT02070323	0.33	Head and neck	Carcinoma		Liver	0.0587618	MSS	1.44526	WT								NO	0.319099
CPCT02070335T	CPCT02070335	0.67	Prostate			Bone	0.147254	MSS	2.26338	WT								NO	0
CPCT02070336T	CPCT02070336	0.39	Urothelial tract			Lymph node	0.209864	MSS	11.1158	WT								NO	0.293072
CPCT02070338T	CPCT02070338	0.84	Prostate			Lymph node	0.324939	MSS	2.96537	WT								NO	0.110315
CPCT02070339T	CPCT02070339	0.21	Prostate			Lymph node	0.223854	MSS	2.56069	WT								NO	0.440178
CPCT02070345T	CPCT02070345	0.44	Prostate			Lymph node	0.135362	MSS	2.78839	WT								NO	0.118335
CPCT02070350T	CPCT02070350	0.72	Prostate			Lymph node	0.203218	MSS	1.96048	WT								NO	0.0775375
CPCT02070353T	CPCT02070353	0.68	Nervous system	Glioma		brain	0.117524	MSS	3.82057	WT								NO	0.104965
CPCT02070357T	CPCT02070357	0.58	Bone/Soft tissue	Fibrosarcoma		occipital	0.359217	MSS	12.7856	WT								NO	0.233778
CPCT02070359T	CPCT02070359	0.96	Prostate			Adrenal gland	0.294858	MSS	2.8468	WT								NO	0
CPCT02070361T	CPCT02070361	0.22	Prostate			Bone	0.131864	MSS	5.62015	WT								NO	0
CPCT02070363T	CPCT02070363	0.35	Head and neck	Carcinoma	Salivary duct carcinoma	Liver	0.157747	MSS	5.17629	WT								NO	0
CPCT02070365T	CPCT02070365	0.77	Bone/Soft tissue	Myxofibrosarcoma		Bone	0.0339279	MSS	1.04862	WT								NO	0.222893
CPCT02070367T	CPCT02070367	0.47	Prostate			Lymph node	0.149353	MSS	2.34872	WT								NO	0
CPCT02070370T	CPCT02070370	0.21	Prostate			Lymph node	0.158797	MSS	3.43757	WT								NO	1.20017
CPCT02070371T	CPCT02070371	0.64	Bone/Soft tissue	Rhabdomyosarcoma		subcutaneously	0.0699545	MSS	1.44106	WT								NO	0.123909
CPCT02070372T	CPCT02070372	0.23	Mesothelium	Malignant mesothelioma		Lung	0.0265827	MSS	0.905561	WT								NO	0.496326
CPCT02070379T	CPCT02070379	0.46	Prostate			Liver	0.155649	MSS	2.12487	WT								NO	0.146358
CPCT02070381T	CPCT02070381	0.47	Uterus			Lung	0.043022	MSS	1.2347	WT								NO	0.492238
CPCT02070383T	CPCT02070383	0.52	Prostate			Liver	0.217559	MSS	2.61315	WT								NO	0
CPCT02070386T	CPCT02070386	0.86	Head and neck	Carcinoma	Salivary duct carcinoma	Lymph node	0.363764	MSS	11.2487	WT								NO	0.0230274
CPCT02070388T	CPCT02070388	0.4	Prostate			Lymph node	0.152501	MSS	2.8524	WT								NO	0.302238
CPCT02070391T	CPCT02070391	0.6	Prostate			Lymph node	0.179433	MSS	2.51766	WT								NO	0.145437
CPCT02070392T	CPCT02070392	0.85	Prostate			Lymph node	0.237146	MSS	3.71773	WT								NO	0
CPCT02070393T	CPCT02070393	0.29	Lung	Carcinoma	Non-small cell carcinoma	pleural	0.317943	MSS	27.3732	WT								NO	0.0432511
CPCT02070395T	CPCT02070395	0.73	Prostate			Lymph node	0.141658	MSS	1.81707	WT								NO	0
CPCT02070396T	CPCT02070396	0.67	Lung	Carcinoma	Non-small cell carcinoma	Liver	0.165442	MSS	4.55474	WT								NO	0
CPCT02070398T	CPCT02070398	0.46	Prostate			Liver	0.419727	MSS	3.20846	WT								NO	0
CPCT02070399T	CPCT02070399	0.61	Lung	Carcinoma	Non-small cell carcinoma	Lung	0.171389	MSS	4.91501	WT								NO	0.0840372
CPCT02070402T	CPCT02070402	0.44	Prostate			Lymph node	0.204967	MSS	4.34453	WT								NO	0.208417
CPCT02070403T	CPCT02070403	0.37	Mesothelium	Malignant mesothelioma		skin/subcutaneous	0.00839454	MSS	0.411682	WT								NO	0.252827
CPCT02070409T	CPCT02070409	0.65	Prostate			Lymph node	0.160895	MSS	1.468	WT								NO	0.164933
CPCT02070410T	CPCT02070410	0.64	Urothelial tract	Carcinoma	Urothelial carcinoma	Lymph node	0.432319	MSS	15.439	WT								NO	0
CPCT02070415T	CPCT02070415	0.56	Prostate			Bone	0.125219	MSS	1.55719	WT								NO	0.0346704
CPCT02070420T	CPCT02070420	0.22	Prostate			Lymph node	0.0619098	MSS	2.87338	WT								NO	0.927891
CPCT02070425T	CPCT02070425	0.75	Prostate			Lymph node	0.487583	MSS	2.96572	WT								NO	0
CPCT02070426T	CPCT02070426	0.82	Prostate			Lymph node	0.0877929	MSS	2.6936	WT								NO	0
CPCT02070430T	CPCT02070430	0.83	Prostate			Bone	0.249388	MSS	2.24029	WT								NO	0
CPCT02070433T	CPCT02070433	0.55	Prostate			Bone	0.205317	MSS	2.70234	WT								NO	0
CPCT02070436T	CPCT02070436	0.35	Bone/Soft tissue	Leiomyosarcoma		CNS	0.271424	MSS	12.9608	WT								NO	0
CPCT02070441T	CPCT02070441	0.89	Bone/Soft tissue	Gastrointestinal stromal tumor		omental	0.0706541	MSS	1.21896	WT								NO	0.101357
CPCT02070445T	CPCT02070445	0.44	Urothelial tract	Carcinoma	Urothelial carcinoma	Lymph node	0.228751	MSS	19.773	WT								NO	0.92582
CPCT02070449T	CPCT02070449	0.78	Prostate			Lymph node	0.0993354	MSS	1.85799	WT								NO	0.0550782
CPCT02070450T	CPCT02070450	0.59	Prostate			Bone	0.326338	MSS	4.20182	WT								NO	0.0322712
CPCT02070459T	CPCT02070459	0.77	Prostate			Lymph node	0.197622	MSS	2.27072	WT								NO	0.0287535
CPCT02070463T	CPCT02070463	0.46	Bone/Soft tissue	Myxofibrosarcoma		soft tissue	0.0402239	MSS	1.82546	WT								NO	0.28547
CPCT02070474T	CPCT02070474	0.62	Prostate			Lymph node	0.139909	MSS	2.42497	WT								NO	0.0427949
CPCT02070478T	CPCT02070478	0.4	Prostate			Peritoneum	0.205666	MSS	2.5362	WT								NO	0.223897
CPCT02070486T	CPCT02070486	0.79	Prostate			Lymph node	0.229801	MSS	2.2333	WT								NO	0.0323546
CPCT02070487T	CPCT02070487	0.2	Prostate			Liver	0.0786988	MSS	2.75656	WT								NO	0.27649
CPCT02070490T	CPCT02070490	0.34	Prostate			Lymph node	0.142357	MSS	2.04932	WT								NO	0.287893
CPCT02080016T	CPCT02080016	0.38	Breast	Carcinoma		Lymph node	0.0832459	MSS	2.28017	WT								NO	0.0546738
CPCT02080019T	CPCT02080019	0.23	Breast	Carcinoma	ER-positive/HER2-positive	Primary	0.174537	MSS	4.16299	WT								NO	0.0564428
CPCT02080022T	CPCT02080022	0.37	Breast	Carcinoma	ER-positive/HER2-negative		0.0241343	MSS	0.83106	WT								NO	0.230238
CPCT02080024T	CPCT02080024	0.64	Ovary			Lymph node	0.0853445	MSS	3.46974	WT								NO	0.0957486
CPCT02080025T	CPCT02080025	0.46	Breast	Carcinoma	ER-positive/HER2-negative	Skin	0.121021	MSS	2.51871	WT								NO	0.361966
CPCT02080027T	CPCT02080027	0.4	Breast	Carcinoma	ER-positive/HER2-positive	Liver	0.0762504	MSS	2.62784	WT								NO	0
CPCT02080029T	CPCT02080029	0.73	Breast	Carcinoma	ER-positive/HER2-negative	Liver	0.130465	MSS	3.59566	WT								NO	0
CPCT02080030T	CPCT02080030	0.37	Unknown	Carcinoma			0.278419	MSS	30.7457	WT								NO	0
CPCT02080031T	CPCT02080031	0.25	Breast	Carcinoma	ER-positive/HER2-negative	Primary	0.0451207	MSS	1.17559	WT								NO	0.507263
CPCT02080036T	CPCT02080036	0.63	Breast	Carcinoma	Triple negative	Lymph node	0.171389	MSS	4.19272	WT								NO	0.0574403
CPCT02080039T	CPCT02080039	0.56	Breast	Carcinoma	ER-positive/HER2-negative		0.111927	MSS	2.1504	WT								NO	0.0262637
CPCT02080040T	CPCT02080040	0.63	Head and neck			Mouth	0.196922	MSS	18.4617	WT								NO	0.0271103
CPCT02080041T	CPCT02080041	0.29	Pancreas	Neuroendocrine tumor		Liver	0.0685554	MSS	2.75446	WT								NO	0.0288638
CPCT02080042T	CPCT02080042	0.52	Colorectum			Peritoneum	0.698496	MSS	7.35782	BIALLELIC_MUT	45003780	ACT	A	c.37_38delCT	p.Leu15fs	frameshift_variant	HIGH	YES	0.0267334
CPCT02080045T	CPCT02080045	0.73	Bone/Soft tissue	Rhabdomyosarcoma		Soft tissue	0.133963	MSS	4.39559	WT								NO	0
CPCT02080047T	CPCT02080047	0.62	Breast	Carcinoma	ER-positive/HER2-negative	Lymph node	0.220707	MSS	11.9363	WT								NO	0
CPCT02080049T	CPCT02080049	0.91	Breast	Carcinoma	ER-negative/HER2-positive	Lymph node	0.228052	MSS	2.35502	WT								NO	0
CPCT02080053T	CPCT02080053	0.22	Breast	Carcinoma	ER-positive/HER2-negative	Lymph node	0.084645	MSS	21	WT								NO	0.0479216
CPCT02080054T	CPCT02080054	0.88	Liver	Carcinoma	Hepatocellular carcinoma	Liver	0.131864	MSS	4.63239	WT								NO	0
CPCT02080055T	CPCT02080055	0.22	Breast	Carcinoma	ER-positive/HER2-negative	Primary	0.00979363	MSS	0.667716	WT								NO	0.674518
CPCT02080056T	CPCT02080056	0.68	Breast	Carcinoma		skin	0.258482	MSS	32.5901	WT								NO	0.340248
CPCT02080060T	CPCT02080060	0.59	Breast	Carcinoma	ER-positive/HER2-negative	Primary	0.069255	MSS	2.92935	WT								NO	0.907627
CPCT02080062T	CPCT02080062	0.71	Colorectum			Liver	0.676111	MSS	5.86114	WT								NO	0.0358002
CPCT02080063T	CPCT02080063	0.59	Breast	Carcinoma	ER-positive/HER2-negative	Liver	0.118923	MSS	2.27282	WT								NO	0.073203
CPCT02080064T	CPCT02080064	0.91	Breast	Carcinoma	ER-positive/HER2-negative	Liver	0.154949	MSS	1.87408	WT								NO	0.0271556
CPCT02080067T	CPCT02080067	0.57	Breast	Carcinoma	ER-positive/HER2-negative	Liver	0.101084	MSS	6.40923	WT								NO	0.331435
CPCT02080069T	CPCT02080069	0.56	Breast	Carcinoma	ER-positive/HER2-negative	Peritoneum	0.0870934	MSS	2.97831	WT								NO	0.102889
CPCT02080070T	CPCT02080070	0.26	Breast	Carcinoma	Triple negative	Lymph node	0.128716	MSS	2.81777	WT								NO	0.326374
CPCT02080071T	CPCT02080071	0.55	Unknown	Carcinoma		Liver	0.564533	MSS	7.94404	WT								NO	0.0598344
CPCT02080072T	CPCT02080072	0.52	Breast	Carcinoma	ER-negative/HER2-positive	Lymph node	0.136761	MSS	1.84505	WT								NO	0.053866
CPCT02080073T	CPCT02080073	0.6	Breast	Carcinoma	ER-positive/HER2-negative	Liver	0.214061	MSS	7.70829	WT								NO	0
CPCT02080075T	CPCT02080075	0.73	Colorectum			Abdominal wall	0.484085	MSS	8.33088	WT								NO	0
CPCT02080076T	CPCT02080076	0.6	Breast	Carcinoma	ER-positive/HER2-negative	Lymph node	0.0367261	MSS	0.744666	WT								NO	0.239551
CPCT02080078T	CPCT02080078	0.63	Prostate			Liver	0.143757	MSS	2.2298	WT								NO	0.0548852
CPCT02080079T	CPCT02080079	0.65	Skin	Melanoma		Lung	0.0314795	MSS	0.783491	WT								NO	0.19777
CPCT02080080T	CPCT02080080	0.55	Colorectum			Liver	0.452606	MSS	5.11438	WT								NO	0
CPCT02080084T	CPCT02080084	0.56	Colorectum			Lung	0.987058	MSS	16.3533	WT								NO	0.0362725
CPCT02080086T	CPCT02080086	0.93	Unknown	Carcinoma		Liver	0.29171	MSS	33.7198	WT								NO	0
CPCT02080088T	CPCT02080088	0.59	Lung	Carcinoma	Non-small cell carcinoma	Primary	0.177335	MSS	8.42078	WT								NO	0.0315908
CPCT02080091T	CPCT02080091	0.67	Pancreas			Liver	0.216859	MSS	2.3029	WT								NO	0
CPCT02080092T	CPCT02080092	0.29	Lung	Carcinoma	Non-small cell carcinoma	Lung	0.260231	MSS	25.9279	WT								NO	0.217414
CPCT02080093T	CPCT02080093	0.23	Ovary			Skin	0.09234	MSS	3.12207	WT								NO	0.112104
CPCT02080095T	CPCT02080095	0.58	Breast	Carcinoma	ER-positive/HER2-negative	Liver	0.202518	MSS	2.58167	WT								NO	0.0371426
CPCT02080099T	CPCT02080099	0.55	Head and neck			Primary	0.167191	MSS	5.59321	WT								NO	0.156785
CPCT02080102T	CPCT02080102	0.39	Uterus	Carcinoma	Carcinosarcoma	Lung	0.101434	MSS	4.007	WT								NO	0
CPCT02080103T	CPCT02080103	0.38	Breast	Carcinoma		Bone	0.301854	MSS	6.32179	WT								NO	0
CPCT02080105T	CPCT02080105	0.74	Unknown	Carcinoma		Lung	0.38475	MSS	28.1983	WT								NO	0.190486
CPCT02080106T	CPCT02080106	0.47	Breast	Carcinoma	Triple negative	Primary	0.0933893	MSS	2.50297	WT								NO	0.446061
CPCT02080110T	CPCT02080110	0.3	Prostate			Lung	0.381952	MSS	4.32529	WT								NO	0.48501
CPCT02080111T	CPCT02080111	0.42	Kidney	Carcinoma	Renal cell carcinoma	Lymph node	0.143057	MSS	5.50192	WT								NO	0.301806
CPCT02080112T	CPCT02080112	0.34	Breast	Carcinoma	Triple negative	Primary	0.0776495	MSS	5.11263	WT								NO	0.646762
CPCT02080113T	CPCT02080113	0.47	Skin	Melanoma		Mamma	0.0654075	MSS	17.0776	WT								NO	0.427446
CPCT02080114T	CPCT02080114	0.43	Lung	Carcinoma	Non-small cell carcinoma	Lung	0.237146	MSS	12.1445	WT								NO	0.375909
CPCT02080116T	CPCT02080116	0.8	Skin	Melanoma		Lung	0.289262	MSS	95.0259	WT								NO	0.115622
CPCT02080118T	CPCT02080118	0.36	Unknown	Carcinoma		Lymph node	0.0552641	MSS	1.10633	WT								NO	0.186084
CPCT02080119T	CPCT02080119	0.4	Urothelial tract	Carcinoma	Urothelial carcinoma	Liver	0.300105	MSS	12.6527	WT								NO	0.163133
CPCT02080120T	CPCT02080120	0.47	Head and neck			Primary	0.0853445	MSS	2.57328	WT								NO	0.266875
CPCT02080122T	CPCT02080122	0.33	Breast	Carcinoma	ER-positive/HER2-negative	Primary	0.0622595	MSS	1.10143	WT								NO	0.196714
CPCT02080123T	CPCT02080123	0.87	Skin	Melanoma		Lymph node	0.240993	MSS	60.4362	WT								NO	0.0705
CPCT02080125T	CPCT02080125	0.53	Breast	Carcinoma	ER-positive/HER2-positive	Liver	0.0874432	MSS	3.19902	WT								NO	0.109684
CPCT02080126T	CPCT02080126	0.66	Colorectum			Liver	0.329136	MSS	6.63239	WT								NO	0
CPCT02080127T	CPCT02080127	0.59	Breast	Carcinoma	Triple negative	Primary	0.0800979	MSS	1.7709	WT								NO	0
CPCT02080128T	CPCT02080128	0.81	Breast	Carcinoma	ER-positive/HER2-negative	Liver	0.235747	MSS	6.71703	WT								NO	0.0564254
CPCT02080130T	CPCT02080130	0.63	Esophagus			Muscle	0.61595	MSS	7.10143	WT								NO	0.0815664
CPCT02080131T	CPCT02080131	0.23	Colorectum			Liver	0.304652	MSS	5.24694	WT								NO	0
CPCT02080135T	CPCT02080135	0.38	Unknown	Carcinoma		tumor near clavicula medial left	0.165442	MSS	4.27527	WT								NO	0.346801
CPCT02080136T	CPCT02080136	0.35	Head and neck	Carcinoma	Squamous cell carcinoma	Skin	0.204267	MSS	3.04897	WT								NO	0.0738121
CPCT02080137T	CPCT02080137	0.36	Head and neck			Lymph node	0.18398	MSS	6.75761	WT								NO	0.133118
CPCT02080138T	CPCT02080138	0.28	Lung	Carcinoma	Non-small cell carcinoma	Lung	0.32249	MSS	41.7789	WT								NO	0.422488
CPCT02080143T	CPCT02080143	0.55	Breast	Carcinoma	ER-negative/HER2-positive	Primary	0.0745016	MSS	2.2291	WT								NO	0.0937077
CPCT02080156T	CPCT02080156	0.54	Lung	Carcinoma	Non-small cell carcinoma	Liver	0.131515	MSS	5.57712	WT								NO	0
CPCT02080160T	CPCT02080160	0.67	Ovary			Peritoneum	0.145156	MSS	6.28786	WT								NO	0.0630982
CPCT02080163T	CPCT02080163	0.74	Skin	Melanoma		Liver	0.023085	MSS	0.621196	WT								NO	0.168859
CPCT02080164T	CPCT02080164	0.57	Urothelial tract	Carcinoma	Urothelial carcinoma	Lymph node	0.175236	MSS	4.81882	WT								NO	0
CPCT02080168T	CPCT02080168	0.28	Mesothelium	Malignant mesothelioma		Primary	0.0290311	MSS	1.6114	WT								NO	0.0574166
CPCT02080169T	CPCT02080169	0.39	Bile duct	Carcinoma		Subcutaneous	0.101434	MSS	1.9171	WT								NO	0.036143
CPCT02080170T	CPCT02080170	0.3	Breast	Carcinoma	ER-positive/HER2-negative	Liver	0.0727527	MSS	2.59147	WT								NO	0.485703
CPCT02080173T	CPCT02080173	0.23	Breast	Carcinoma	ER-positive/HER2-negative	Primary	0.0237845	MSS	0.825813	WT								NO	0.352023
CPCT02080174T	CPCT02080174	0.68	Colorectum			Liver	0.495278	MSS	4.63484	WT								NO	0
CPCT02080175T	CPCT02080175	0.94	Bone/Soft tissue	Leiomyosarcoma		Lung	0.0535152	MSS	2.468	WT								NO	0.0623001
CPCT02080177T	CPCT02080177	0.36	Kidney	Carcinoma	Renal cell carcinoma	Lymph node	0.121021	MSS	2.72228	WT								NO	0
CPCT02080179T	CPCT02080179	0.52	Head and neck			Lymph node	0.0919902	MSS	8.00944	WT								NO	0.111079
CPCT02080180T	CPCT02080180	0.88	Prostate			Lymph node	0.223155	MSS	3.95418	WT								NO	0.139152
CPCT02080183T	CPCT02080183	0.75	Breast	Carcinoma	ER-positive/HER2-negative	Liver	0.0486184	MSS	1.68416	WT								NO	0.0398652
CPCT02080184T	CPCT02080184	0.27	Breast	Carcinoma	ER-positive/HER2-negative	Bone	0.0856943	MSS	3.02868	WT								NO	0.248242
CPCT02080188T	CPCT02080188	0.43	Lung	Carcinoma	Non-small cell carcinoma	Lymph node	0.610703	MSS	54.3949	WT								NO	1.03837
CPCT02080191T	CPCT02080191	0.7	Ovary			Peritoneum	0.144456	MSS	7.78349	WT								NO	0.144709
CPCT02080192T	CPCT02080192	0.55	Unknown	Carcinoma		Liver	0.110878	MSS	2.3851	WT								NO	0.166827
CPCT02080193T	CPCT02080193	0.67	Head and neck			Neck lesion	0.161945	MSS	5.67611	WT								NO	0.0435558
CPCT02080196T	CPCT02080196	0.71	Breast	Carcinoma	ER-positive/HER2-negative	Liver	0.0454704	MSS	0.702693	WT								NO	0.0884736
CPCT02080197T	CPCT02080197	0.51	Colorectum			Lymph node	0.565233	MSS	5.95453	WT								NO	0.199696
CPCT02080198T	CPCT02080198	0.75	Ovary			breast	0.043022	MSS	1.06856	WT								NO	1.79719
CPCT02080200T	CPCT02080200	0.77	Breast	Carcinoma	ER-positive/HER2-negative	Cutaneous lesions	0.410983	MSS	2.73137	WT								NO	0.0344539
CPCT02080205T	CPCT02080205	0.42	Skin	Carcinoma	Basal cell carcinoma	Lung	0.197971	MSS	54.3291	WT								NO	0.032306
CPCT02080206T	CPCT02080206	0.79	Bone/Soft tissue	Liposarcoma		Soft tissue	0.0349773	MSS	0.690101	WT								NO	0.451546
CPCT02080207T	CPCT02080207	0.23	Skin	Melanoma		Lymph node	0.0958377	MSS	16.3931	WT								NO	0.369183
CPCT02080208T	CPCT02080208	0.34	Bile duct	Carcinoma		Primary	0.0503673	MSS	1.37216	WT								NO	0.498032
CPCT02080215T	CPCT02080215	0.72	Liver	Carcinoma	Hepatocellular carcinoma	Liver	0.156698	MSS	4.21511	WT								NO	0.0536763
CPCT02080216T	CPCT02080216	0.33	Breast	Carcinoma	Triple negative	Lymph node	0.194474	MSS	6.4603	WT								NO	0.515092
CPCT02080218T	CPCT02080218	0.5	Bile duct	Carcinoma		Liver	0.461	MSS	3.87338	WT								NO	0.0228334
CPCT02080220T	CPCT02080220	0.68	Uterus			cutaneous	0.250437	MSS	7.00804	WT								NO	0
CPCT02080221T	CPCT02080221	0.78	Skin	Melanoma		Lung	0.0265827	MSS	8.04162	WT								NO	0.10242
CPCT02080223T	CPCT02080223	0.85	Pancreas	Neuroendocrine tumor		Liver	0.100035	MSS	4.0703	WT								NO	0.0644351
CPCT02080224T	CPCT02080224	0.42	Bile duct	Carcinoma		Liver	0.118923	MSS	2.83456	WT								NO	0.225236
CPCT02080226T	CPCT02080226	0.62	Uterus			Lung	0.139559	MSS	5.72858	WT								NO	0.0313973
CPCT02080227T	CPCT02080227	0.69	Bone/Soft tissue	Liposarcoma		Liver	0.0643582	MSS	2.04652	WT								NO	0.332856
CPCT02080238T	CPCT02080238	0.5	Pancreas			Liver	0.234697	MSS	2.50332	WT								NO	0
CPCT02080239T	CPCT02080239	0.76	Skin	Melanoma		Bone	0.0454704	MSS	17.1301	WT								NO	0
CPCT02080247T	CPCT02080247	0.72	Bone/Soft tissue	Gastrointestinal stromal tumor		Primary	0.0884925	MSS	4.83001	WT								NO	0.180672
CPCT02080248T	CPCT02080248	0.29	Bone/Soft tissue	Sarcoma		Liver	0.0521161	MSS	1.61035	WT								NO	0.101654
CPCT02080251T	CPCT02080251	0.53	Head and neck			Primary	0.274572	MSS	12.1619	WT								NO	0
CPCT02080259T	CPCT02080259	0.33	Skin	Melanoma		Lymph node	0.0731025	MSS	21.1997	WT								NO	0.193741
CPCT02080263T	CPCT02080263	0.43	Urothelial tract	Carcinoma	Urothelial carcinoma	Kidney	0.0947884	MSS	1.82162	WT								NO	0
CPCT02080266T	CPCT02080266	0.91	Skin	Melanoma		Bone	0.0654075	MSS	3.17349	WT								NO	0.0263922
CPCT02080269T	CPCT02080269	0.74	Skin	Melanoma		Lymph node	0.207415	MSS	60.2445	WT								NO	0.0302407
CPCT02080270T	CPCT02080270	0.63	Skin	Melanoma		Soft tissue (muscle)	0.0989857	MSS	18.4809	WT								NO	0.200988
CPCT02080271T	CPCT02080271	0.95	Skin	Melanoma		subcutaneous lesion	0.0664568	MSS	13.1798	WT								NO	0
CPCT02080275T	CPCT02080275	0.44	Skin	Melanoma		Lymph node	0.151102	MSS	46.7989	WT								NO	0.291666
CPCT02080280T	CPCT02080280	0.27	Skin	Melanoma		Lymph node	0.0989857	MSS	44.4274	WT								NO	0.0811599
CPCT02080282T	CPCT02080282	0.72	Skin	Melanoma		Lymph node	0.0982861	MSS	12.8898	WT								NO	0.107157
CPCT02080283T	CPCT02080283	0.51	Colorectum			Liver	0.589367	MSS	14.1424	WT								NO	0
CPCT02080287T	CPCT02080287	0.41	Skin	Melanoma		Lymph node	0.0633088	MSS	18.5271	WT								NO	0.151352
CPCT02080294T	CPCT02080294	0.89	Skin	Melanoma		Lung	0.0849948	MSS	4.01994	WT								NO	0
CPCT02080297T	CPCT02080297	0.5	Bone/Soft tissue	Leiomyosarcoma		Liver	0.0465198	MSS	3.05491	WT								NO	0.588234
CPCT02090002T	CPCT02090002	0.73	Skin	Melanoma		Lymph node	0.09234	MSS	28.6859	WT								NO	0.0636928
CPCT02090003T	CPCT02090003	0.93	Bone/Soft tissue	Gastrointestinal stromal tumor		lesion ventral of bladder	0.0710038	MSS	1.88562	WT								NO	0.0658025
CPCT02090004T	CPCT02090004	0.34	Colorectum			Liver	0.762155	MSS	12.9028	WT								NO	0.266195
CPCT02090005T	CPCT02090005	0.93	Skin	Melanoma		Lymph node	0.343827	MSS	122.308	WT								NO	0
CPCT02090011T	CPCT02090011	0.73	Bone/Soft tissue	Osteosarcoma		Bone	0.100385	MSS	3.6922	WT								NO	0.0239417
CPCT02090012T	CPCT02090012	0.6	Bone/Soft tissue	Leiomyosarcoma		skin	0.0804477	MSS	3.02763	WT								NO	0.0904632
CPCT02090014T	CPCT02090014	0.77	Bone/Soft tissue	Osteosarcoma		intramusculaire leasion	0.104582	MSS	2.40993	WT								NO	0.0217825
CPCT02090018T	CPCT02090018	0.57	Ovary			subcutane left abdominal	0.0853445	MSS	3.73277	WT								NO	0.29029
CPCT02090019T	CPCT02090019	0.7	Ovary			right paracolisch right paracolisch	0.12347	MSS	6.92235	WT								NO	0.114492
CPCT02090020T	CPCT02090020	0.52	Ovary			m. rectus abdominus	0.0318293	MSS	0.447009	WT								NO	0.336979
CPCT02090021T	CPCT02090021	0.69	Kidney	Carcinoma	Renal cell carcinoma	Kidney	0.0766002	MSS	3.07835	WT								NO	0.162425
CPCT02090026T	CPCT02090026	0.31	Esophagus			Liver	0.66177	MSS	25.0427	WT								NO	0
CPCT02090027T	CPCT02090027	0.25	Pancreas			Liver	0.0867436	MSS	1.41378	WT								NO	0
CPCT02090028T	CPCT02090028	0.72	Colorectum			Liver	0.660021	MSS	8.60651	WT								NO	0
CPCT02090031T	CPCT02090031	0.29	Pancreas			Liver	0.102134	MSS	3.82791	WT								NO	0.143658
CPCT02090033T	CPCT02090033	0.65	Prostate			Bone	0.177335	MSS	4.48409	WT								NO	0.125041
CPCT02090034T	CPCT02090034	0.76	Breast	Carcinoma	ER-positive/HER2-negative	Bone	0.201119	MSS	2.82826	WT								NO	0
CPCT02090035T	CPCT02090035	0.65	Skin	Melanoma		Lymph node	0.102483	MSS	20.8094	WT								NO	0.0372074
CPCT02090036T	CPCT02090036	0.46	Bone/Soft tissue	Angiosarcoma		Liver	0.189227	MSS	2.03428	WT								NO	0.267738
CPCT02090037T	CPCT02090037	0.73	Esophagus			Liver	0.674012	MSS	9.28716	WT								NO	0.0515841
CPCT02090038T	CPCT02090038	0.92	Bone/Soft tissue	Solitary fibrous tumor		skin	0.0552641	MSS	1.17419	WT								NO	0.0898946
CPCT02090039T	CPCT02090039	0.49	Pancreas			Liver	0.188877	MSS	1.75726	WT								NO	0.203956
CPCT02090042T	CPCT02090042	0.78	Bone/Soft tissue	Gastrointestinal stromal tumor		leasion	0.0433718	MSS	1.55614	WT								NO	0.565359
CPCT02090043T	CPCT02090043	0.83	Ovary			vagina	0.069255	MSS	0.870934	WT								NO	0.0361731
CPCT02090044T	CPCT02090044	0.38	Bone/Soft tissue	Undifferentiated sarcoma	Pleomorphic dermal sarcoma	Lung	0.149703	MSS	80.1144	WT								NO	0.180232
CPCT02090047T	CPCT02090047	0.36	Pancreas			Liver	0.254285	MSS	7.7744	WT								NO	0.0563135
CPCT02090052T	CPCT02090052	0.97	Bone/Soft tissue	Mesenchymal chondrosarcoma		leasion abdomen	0.09234	MSS	3.63029	WT								NO	0
CPCT02090053T	CPCT02090053	0.92	Bone/Soft tissue	Mesenchymal chondrosarcoma		Lung	0.0451207	MSS	1.86919	WT								NO	0.120694
CPCT02090058T	CPCT02090058	0.77	Prostate			Bone	0.132564	MSS	1.78314	WT								NO	0.0635786
CPCT02090059T	CPCT02090059	0.81	Colorectum			Liver	0.597412	MSS	11.1728	WT								NO	0.104453
CPCT02090060T	CPCT02090060	0.63	Pancreas			Liver	0.172088	MSS	2.6957	WT								NO	0
CPCT02090063T	CPCT02090063	0.78	Bone/Soft tissue	Sarcoma		Lung	0.0402239	MSS	0.818818	WT								NO	0.116356
CPCT02090064T	CPCT02090064	0.77	Bone/Soft tissue	Alveolar soft part sarcoma		pelvis comb	0.0447709	MSS	0.81567	WT								NO	0.0260441
CPCT02090065T	CPCT02090065	0.9	Bone/Soft tissue	Gastrointestinal stromal tumor		abdomen	0.0706541	MSS	4.98986	WT								NO	0.246892
CPCT02100007T	CPCT02100007	0.3	Breast	Carcinoma	ER-positive/HER2-negative		0.0388248	MSS	0.905561	WT								NO	0.513994
CPCT02100009T	CPCT02100009	0.55	Esophagus			Primary	1.00944	MSS	11.2085	WT								NO	0
CPCT02100011T	CPCT02100011	0.3	Breast	Carcinoma	ER-positive/HER2-negative	Bone	0.0647079	MSS	2.31305	WT								NO	0.316898
CPCT02100013T	CPCT02100013	0.79	Colorectum			Mamma	0.81532	MSS	8.09059	WT								NO	0
CPCT02100017T	CPCT02100017	0.63	Breast	Carcinoma	ER-positive/HER2-negative	subcutaneous	0.159496	MSS	3.58062	WT								NO	0.256289
CPCT02100020T	CPCT02100020	0.81	Breast	Carcinoma	Triple negative	Lymph node	0.0996852	MSS	2.89017	WT								NO	0.124173
CPCT02100021T	CPCT02100021	0.71	Breast	Carcinoma	ER-positive/HER2-negative	Lymph node	0.104582	MSS	2.24939	WT								NO	0.190413
CPCT02100023T	CPCT02100023	0.5	Breast	Carcinoma	ER-positive/HER2-negative	Liver	0.0696048	MSS	10.7513	WT								NO	0
CPCT02100024T	CPCT02100024	0.6	Breast	Carcinoma	ER-positive/HER2-positive	Lymph node	0.103882	MSS	2.6873	WT								NO	0.0582595
CPCT02100026T	CPCT02100026	0.24	Urothelial tract			Lymph node	0.143407	MSS	8.12207	WT								NO	0.455464
CPCT02100027T	CPCT02100027	0.28	Breast	Carcinoma	ER-positive/HER2-positive	Lymph node	0.0587618	MSS	1.40504	WT								NO	0.665939
CPCT02100029T	CPCT02100029	0.7	Breast	Carcinoma	ER-positive/HER2-negative	Liver	0.0863938	MSS	3.85345	WT								NO	0.195466
CPCT02100030T	CPCT02100030	0.84	Ovary			Para iliacal mass	0.126967	MSS	5.63973	WT								NO	0.035928
CPCT02100032T	CPCT02100032	0.37	Esophagus			Lymph node	0.305701	MSS	8.38685	WT								NO	0.0285514
CPCT02100033T	CPCT02100033	0.25	Skin	Melanoma		Lymph node	0.038475	MSS	15.1007	BIALLELIC_MUT	45003782	T	C	c.38T>C	p.Leu13Pro	missense_variant	MODERATE	YES	0.321453
CPCT02100035T	CPCT02100035	0.26	Breast	Carcinoma	ER-positive/HER2-negative	Lymph node	0.069255	MSS	2.26268	WT								NO	0.260558
CPCT02100036T	CPCT02100036	0.26	Colorectum			Peritoneum	0.130465	MSS	2.55229	WT								NO	0.115196
CPCT02100037T	CPCT02100037	0.52	Breast	Carcinoma	ER-positive/HER2-negative	Lymph node	0.0748513	MSS	1.56873	WT								NO	0.127641
CPCT02100039T	CPCT02100039	0.67	Unknown	Carcinoma		Liver	0.604757	MSS	9.74537	WT								NO	0.129325
CPCT02100041T	CPCT02100041	0.61	Prostate			Lymph node	0.174187	MSS	2.11997	WT								NO	0
CPCT02100042T	CPCT02100042	0.69	Colorectum			Liver	0.618048	MSS	11.829	WT								NO	0.0342643
CPCT02100043T	CPCT02100043	0.64	Breast	Carcinoma	ER-positive/HER2-negative	Musculus Pectoralis Major	0.0566632	MSS	1.32179	WT								NO	0.0873625
CPCT02100044T	CPCT02100044	0.34	Esophagus			Lymph node	0.92305	MSS	9.80238	WT								NO	0.136143
CPCT02100048T	CPCT02100048	0.47	Breast	Carcinoma	Triple negative	Lymph node	0.24589	MSS	5.58342	WT								NO	0
CPCT02100049T	CPCT02100049	0.72	Breast	Carcinoma	ER-positive/HER2-positive	Liver	0.202868	MSS	7.27072	WT								NO	0
CPCT02100050T	CPCT02100050	0.79	Breast	Carcinoma	ER-positive/HER2-negative	Lymph node	0.110878	MSS	1.49353	WT								NO	0.042305
CPCT02100051T	CPCT02100051	0.69	Breast	Carcinoma	ER-positive/HER2-negative	mediastinale mass	0.0703043	MSS	2.18573	WT								NO	0.469057
CPCT02100057T	CPCT02100057	0.76	Colorectum			small pelvic	0.771948	MSS	6.71039	WT								NO	0
CPCT02100058T	CPCT02100058	0.58	Colorectum			Lymph node	0.515565	MSS	4.93284	WT								NO	0
CPCT02100064T	CPCT02100064	0.2	Esophagus			Cutane metastasis abdomen	0.439664	MSS	8.6901	WT								NO	0.0905261
CPCT02100066T	CPCT02100066	0.63	Breast	Carcinoma	ER-positive/HER2-negative	Lymph node	0.205317	MSS	10.6593	WT								NO	0.166166
CPCT02100067T	CPCT02100067	0.7	Breast	Carcinoma	ER-positive/HER2-negative	Liver	0.16999	MSS	5.06366	WT								NO	0
CPCT02100072T	CPCT02100072	0.3	Urothelial tract	Carcinoma	Urothelial carcinoma	Liver	0.150752	MSS	8.74187	WT								NO	0.433663
CPCT02100074T	CPCT02100074	0.62	Unknown	Carcinoma		omentum	0.109479	MSS	1.6135	WT								NO	0
CPCT02100075T	CPCT02100075	0.31	Breast	Carcinoma	ER-positive/HER2-negative	Primary	0.058412	MSS	2.45296	WT								NO	0
CPCT02100076T	CPCT02100076	0.62	Urothelial tract	Carcinoma	Urothelial carcinoma	Lymph node	0.178384	MSS	19.2532	WT								NO	0.233124
CPCT02100077T	CPCT02100077	0.2	Urothelial tract	Carcinoma	Urothelial carcinoma	Liver	0.143057	MSS	5.44351	WT								NO	0
CPCT02100079T	CPCT02100079	0.58	Breast	Carcinoma	ER-positive/HER2-negative	Liver	0.0786988	MSS	2.09689	WT								NO	0.171418
CPCT02100081T	CPCT02100081	0.71	Nervous system	Glioma	Glioblastoma multiforme	mass Brain	0.145505	MSS	3.30115	WT								NO	0.0937481
CPCT02100084T	CPCT02100084	0.96	Nervous system	Glioma	Glioblastoma multiforme	Brain	0.139909	MSS	3.66317	WT								NO	0.0337267
CPCT02100085T	CPCT02100085	0.64	Nervous system	Glioma	Glioblastoma multiforme	Primary	0.114026	MSS	2.10808	WT								NO	0.130971
CPCT02100086T	CPCT02100086	0.65	Colorectum			Lymph node	0.311298	MSS	4.66422	HOMDEL								YES	0.193424
CPCT02100087T	CPCT02100087	0.77	Nervous system	Glioma	Glioblastoma multiforme	Primary	0.0699545	MSS	1.50962	WT								NO	0
CPCT02100089T	CPCT02100089	0.73	Nervous system	Glioma	Oligodendroglioma	Primary	0.134313	MSS	1.54285	WT								NO	0.0273572
CPCT02100090T	CPCT02100090	0.7	Nervous system	Glioma	Glioblastoma multiforme	Primary	0.0958377	MSS	2.81952	WT								NO	0.333514
CPCT02100091T	CPCT02100091	0.72	Bone/Soft tissue	Leiomyosarcoma		back of the head	0.117174	MSS	16.4435	WT								NO	0.107513
CPCT02100092T	CPCT02100092	0.88	Nervous system	Glioma	Glioblastoma multiforme	Primary	0.0860441	MSS	2.41413	WT								NO	0
CPCT02100093T	CPCT02100093	0.71	Breast	Carcinoma	ER-positive/HER2-negative	chestwall	0.362364	MSS	9.78769	WT								NO	0
CPCT02100094T	CPCT02100094	0.69	Nervous system	Glioma	Astrocytoma	Primary	0.0328786	MSS	1.11892	WT								NO	0
CPCT02100098T	CPCT02100098	0.65	Esophagus			Lymph node	0.358517	MSS	5.03498	WT								NO	0.248791
CPCT02100102T	CPCT02100102	0.42	Breast	Carcinoma	ER-positive/HER2-negative	Liver	0.0706541	MSS	1.47884	WT								NO	0.234193
CPCT02100104T	CPCT02100104	0.82	Breast	Carcinoma	ER-positive/HER2-positive	Primary	0.0982861	MSS	1.06646	WT								NO	0.0708993
CPCT02100105T	CPCT02100105	0.79	Breast	Carcinoma	ER-positive/HER2-negative	cranium	0.232949	MSS	6.55124	WT								NO	0.0491075
CPCT02100106T	CPCT02100106	0.54	Colorectum			Omentum	0.366562	MSS	14.9049	WT								NO	0.0964384
CPCT02100107T	CPCT02100107	0.7	Kidney	Carcinoma	Renal cell carcinoma	Os pubic	0.113326	MSS	3.5446	WT								NO	0.048936
CPCT02100108T	CPCT02100108	0.9	Nervous system	Glioma	Glioblastoma multiforme	Primary	0.0766002	MSS	2.03952	WT								NO	0
CPCT02100110T	CPCT02100110	0.73	Breast	Carcinoma	Triple negative	Liver	0.177335	MSS	8.47569	WT								NO	0.0555393
CPCT02100115T	CPCT02100115	0.95	Breast	Carcinoma	ER-positive/HER2-negative	Abdominal wall cutaneous	0.155999	MSS	1.52641	WT								NO	0.0315416
CPCT02100116T	CPCT02100116	0.59	Nervous system	Glioma	Glioblastoma multiforme	Primary	0.175586	MSS	4.3795	WT								NO	0.142297
CPCT02100119T	CPCT02100119	0.45	Ovary			Peritoneum	0.157747	MSS	4.87653	WT								NO	0.344213
CPCT02100120T	CPCT02100120	0.63	Colorectum			Lymph node	1.8412	MSS	13.4904	WT								NO	0.0397729
CPCT02100121T	CPCT02100121	0.76	Nervous system	Glioma	Glioblastoma multiforme	Primary	0.124869	MSS	2.766	WT								NO	0.105308
CPCT02100127T	CPCT02100127	0.76	Esophagus			Liver	0.818118	MSS	15.6754	WT								NO	0
CPCT02100130T	CPCT02100130	0.44	Colorectum			Liver	0.116824	MSS	3.27807	WT								NO	0
CPCT02100131T	CPCT02100131	0.85	Colorectum			Liver	0.850297	MSS	6.28262	WT								NO	0.0269853
CPCT02100132T	CPCT02100132	0.85	Breast	Carcinoma	ER-positive/HER2-positive	Lymph node	0.200769	MSS	3.05911	WT								NO	0
CPCT02100133T	CPCT02100133	0.56	Esophagus			Liver	0.320742	MSS	3.06821	WT								NO	0.209164
CPCT02100135T	CPCT02100135	0.4	Pancreas			Primary	0.136761	MSS	1.52571	WT								NO	0.146324
CPCT02100137T	CPCT02100137	0.93	Prostate			Lymph node	0.180832	MSS	1.51452	WT								NO	0.1001
CPCT02100140T	CPCT02100140	0.38	Esophagus			Lymph node	1.01994	MSS	7.45645	WT								NO	0.131464
CPCT02100141T	CPCT02100141	0.53	Esophagus			Lymph node	1.10773	MSS	13.1301	WT								NO	0
CPCT02100144T	CPCT02100144	0.39	Colorectum			Liver	0.802728	MSS	12.1609	WT								NO	0.0298514
CPCT02100145T	CPCT02100145	0.31	Lung	Carcinoma	Non-small cell carcinoma	Primary	0.228751	MSS	13.6345	WT								NO	0.0419728
CPCT02100149T	CPCT02100149	0.31	Lung	Carcinoma	Non-small cell carcinoma	Bone	0.208464	MSS	28.1049	WT								NO	0.414665
CPCT02100151T	CPCT02100151	0.86	Nervous system	Glioma	Glioblastoma multiforme	brain	0.12347	MSS	2.42532	WT								NO	0.222003
CPCT02100152T	CPCT02100152	0.8	Ovary			omentum	0.0961875	MSS	7.60686	WT								NO	0.138006
CPCT02100156T	CPCT02100156	0.24	Lung	Carcinoma	Non-small cell carcinoma	Bone	0.272123	MSS	16.7268	WT								NO	0.10564
CPCT02100159T	CPCT02100159	0.74	Nervous system	Glioma	Glioblastoma multiforme	brain	0.102134	MSS	2.92655	WT								NO	0.105571
CPCT02100161T	CPCT02100161	0.84	Bone/Soft tissue	Sarcoma		Bone	0.242392	MSS	5.49948	WT								NO	0
CPCT02100163T	CPCT02100163	0.51	Esophagus			Liver	0.453305	MSS	6.12312	WT								NO	0.0331554
CPCT02100164T	CPCT02100164	0.52	Breast	Carcinoma	Triple negative	Liver	0.129766	MSS	5.30605	WT								NO	0.030094
CPCT02100165T	CPCT02100165	0.49	Colorectum			skin	0.480588	MSS	6.41763	WT								NO	0.0325214
CPCT02100166T	CPCT02100166	0.34	Nervous system	Glioma	Anaplastic astrocytoma-like glioma	brain	0.823015	MSS	64.0248	WT								NO	0
CPCT02100170T	CPCT02100170	0.48	Breast	Carcinoma	ER-positive/HER2-negative	Lymph node	0.116824	MSS	2.11682	WT								NO	0.0307329
CPCT02100172T	CPCT02100172	0.2	Bile duct	Carcinoma		Liver	0.0524659	MSS	2.51801	WT								NO	0.233602
CPCT02100173T	CPCT02100173	0.32	Colorectum			omentum	0.563834	MSS	7.40958	WT								NO	0.172349
CPCT02100182T	CPCT02100182	0.25	Colorectum			Liver	0.41588	MSS	6.21546	BIALLELIC_MUT	45007899	GGTAA	G	c.347_350delGTAA	p.Lys117fs	frameshift_variant	HIGH	YES	0.140087
CPCT02100189T	CPCT02100189	0.91	Prostate			Liver	0.0905911	MSS	2.14411	WT								NO	0.463658
CPCT02100194T	CPCT02100194	0.2	Prostate			Lymph node	0.0807975	MSS	1.66492	WT								NO	0.469811
CPCT02100203T	CPCT02100203	0.44	Prostate			neck	0.143407	MSS	2.25743	WT								NO	0.156077
CPCT02110002T	CPCT02110002	0.62	Lung	Carcinoma	Non-small cell carcinoma	Lymph node	0.191675	MSS	19.9685	WT								NO	0.307589
CPCT02110003T	CPCT02110003	0.27	Colorectum			Lymph node	0.364463	MSS	3.34977	WT								NO	0.0834673
CPCT02110004T	CPCT02110004	0.36	Breast	Carcinoma	ER-positive/HER2-negative	Bone	0.0671563	MSS	3.15845	WT								NO	0.049271
CPCT02110007T	CPCT02110007	0.61	Kidney	Carcinoma	Renal cell carcinoma	Primary	0.084645	MSS	3.54215	WT								NO	0
CPCT02110008T	CPCT02110008	0.79	Colorectum			Primary	0.588667	MSS	7.70724	WT								NO	0.0306774
CPCT02110010T	CPCT02110010	0.92	Lung	Carcinoma	Small cell carcinoma	Liver	0.117873	MSS	4.34173	WT								NO	0
CPCT02110011T	CPCT02110011	0.29	Colorectum			Primary	0.470794	MSS	4.86359	WT								NO	0
CPCT02110012T	CPCT02110012	0.22	Colorectum			Primary	0.161945	MSS	1.94089	WT								NO	0
CPCT02110015T	CPCT02110015	0.53	Lung	Carcinoma	Small cell carcinoma	Liver	0.149003	MSS	16.0287	WT								NO	0.209086
CPCT02110018T	CPCT02110018	0.26	Esophagus			Liver	0.490731	MSS	8.17384	WT								NO	0.290259
CPCT02110020T	CPCT02110020	0.7	Breast	Carcinoma	ER-positive/HER2-negative	Primary	0.0689052	MSS	1.45261	WT								NO	0
CPCT02110023T	CPCT02110023	0.45	Breast	Carcinoma	ER-negative/HER2-positive	Liver	0.16999	MSS	2.82336	WT								NO	0.0665998
CPCT02110024T	CPCT02110024	0.6	Skin	Melanoma		Adrenal gland	0.315845	MSS	23.9237	MONOALLELIC_MUT	45003785	CTCTT	C	c.42_45delTCTT	p.Ser16fs	frameshift_variant	HIGH	NO	0.0943761
CPCT02110028T	CPCT02110028	0.47	Breast	Carcinoma	ER-positive/HER2-negative	soft tissue mass near sternum	0.0944386	MSS	1.74222	WT								NO	0.100999
CPCT02110029T	CPCT02110029	0.53	Breast	Carcinoma	ER-positive/HER2-positive	Liver	0.271424	MSS	4.45925	WT								NO	0.136676
CPCT02110030T	CPCT02110030	0.36	Breast	Carcinoma	Triple negative	Lymph node	0.1546	MSS	2.73837	WT								NO	0.291546
CPCT02110032T	CPCT02110032	0.43	Esophagus			Lymph node	0.144106	MSS	5.40119	WT								NO	0.0302899
CPCT02110033T	CPCT02110033	0.85	Colorectum			Liver	0.56943	MSS	11.6639	WT								NO	0
CPCT02110035T	CPCT02110035	0.89	Pancreas	Neuroendocrine tumor		Liver	0.0286814	MSS	0.880728	WT								NO	0
CPCT02110036T	CPCT02110036	0.92	Bone/Soft tissue	Ewing sarcoma		Muscle	0.0265827	MSS	1.03428	WT								NO	0.0310967
CPCT02110041T	CPCT02110041	0.53	Urothelial tract			Lymph node	0.548094	MSS	22.2375	WT								NO	0.121105
CPCT02110042T	CPCT02110042	0.67	Breast	Carcinoma	ER-positive/HER2-negative	Liver	0.10703	MSS	16.0168	WT								NO	0.0797164
CPCT02110046T	CPCT02110046	0.72	Colorectum			Liver	0.374956	MSS	6.47394	WT								NO	0
CPCT02110047T	CPCT02110047	0.58	Unknown	Carcinoma		Liver	0.841553	MSS	7.20147	WT								NO	0.431637
CPCT02110049T	CPCT02110049	0.41	Breast	Carcinoma	ER-positive/HER2-negative	Liver	0.150402	MSS	2.5348	WT								NO	0.14933
CPCT02110050T	CPCT02110050	0.79	Breast	Carcinoma	ER-positive/HER2-negative	Liver	0.0951382	MSS	14.2123	WT								NO	0.0434591
CPCT02110056T	CPCT02110056	0.56	Breast	Carcinoma	ER-positive/HER2-negative	skin	0.119622	MSS	8.18783	WT								NO	0
CPCT02110057T	CPCT02110057	0.58	Breast	Carcinoma	ER-positive/HER2-negative	Liver	0.0759007	MSS	1.35817	WT								NO	0.15502
CPCT02110059T	CPCT02110059	0.26	Colorectum			Liver	0.392095	MSS	5.33823	WT								NO	0.0535611
CPCT02110060T	CPCT02110060	0.32	Pancreas			Liver	0.208814	MSS	2.21651	WT								NO	0.0676312
CPCT02110062T	CPCT02110062	0.55	Colorectum			Liver	0.745016	MSS	13.6814	WT								NO	0
CPCT02110063T	CPCT02110063	0.41	Breast	Carcinoma	ER-positive/HER2-negative	vertebral column	0.12382	MSS	2.62609	WT								NO	0.0303497
CPCT02110064T	CPCT02110064	0.22	Colorectum			Liver	0.343127	MSS	10.1745	WT								NO	0.0596685
CPCT02110069T	CPCT02110069	0.39	Breast	Carcinoma	ER-positive/HER2-negative	Liver	0.0926898	MSS	3.26723	WT								NO	0
CPCT02110071T	CPCT02110071	0.64	Colorectum			Liver	0.950682	MSS	11.1518	WT								NO	0
CPCT02110073T	CPCT02110073	0.36	Colorectum			Liver	0.419727	MSS	4.71109	WT								NO	0.0472841
CPCT02120001T	CPCT02120001	0.63	Breast	Carcinoma	Triple negative	Liver	0.116474	MSS	18.3515	WT								NO	0.0588497
CPCT02120002T	CPCT02120002	0.22	Kidney	Carcinoma	Renal cell carcinoma	Liver	0.0650577	MSS	3.50402	WT								NO	0.0829626
CPCT02120005T	CPCT02120005	0.52	Colorectum			Liver	0.684855	MSS	8.27632	WT								NO	0
CPCT02120008T	CPCT02120008	0.74	Breast	Carcinoma	ER-positive/HER2-negative	Liver	0.270024	MSS	3.29451	WT								NO	0.0340593
CPCT02120011T	CPCT02120011	0.72	Esophagus			soft tissue	0.894718	MSS	8.58202	WT								NO	0.0528976
CPCT02120014T	CPCT02120014	0.55	Kidney	Carcinoma	Renal cell carcinoma	Kidney	0.108779	MSS	4.08464	WT								NO	0.0230327
CPCT02120016T	CPCT02120016	0.42	Breast	Carcinoma	ER-positive/HER2-negative	Liver	0.109829	MSS	4.98636	WT								NO	0.422556
CPCT02120020T	CPCT02120020	0.87	Urothelial tract	Carcinoma	Urothelial carcinoma	Liver	0.347324	MSS	8.12312	WT								NO	0.131045
CPCT02120021T	CPCT02120021	0.37	Colorectum			Lymph node	0.530605	MSS	8.95138	WT								NO	0.0928388
CPCT02120022T	CPCT02120022	0.34	Ovary			Liver	0.0500175	MSS	2.66142	WT								NO	0.562784
CPCT02120023T	CPCT02120023	0.31	Colorectum			abdominal wall	0.363414	MSS	5.86779	WT								NO	0.0998802
CPCT02120024T	CPCT02120024	0.44	Breast	Carcinoma	ER-positive/HER2-negative	Bone	0.0521161	MSS	5.29906	WT								NO	0.135975
CPCT02120027T	CPCT02120027	0.61	Kidney	Carcinoma	Renal cell carcinoma	abdominal wall	0.135012	MSS	3.7688	WT								NO	0.181173
CPCT02120028T	CPCT02120028	0.34	Ovary			Lymph node	0.110178	MSS	4.36656	WT								NO	0.379522
CPCT02120029T	CPCT02120029	0.65	Breast	Carcinoma	ER-positive/HER2-negative	Liver	0.0521161	MSS	1.59496	WT								NO	0
CPCT02120030T	CPCT02120030	0.45	Colorectum			Liver	0.498426	MSS	5.18363	WT								NO	0
CPCT02120031T	CPCT02120031	0.42	Colorectum			Liver	0.655824	MSS	8.44631	WT								NO	0.406974
CPCT02120033T	CPCT02120033	0.54	Breast	Carcinoma	ER-positive/HER2-positive	soft tissue	0.130815	MSS	9.19133	WT								NO	0
CPCT02120037T	CPCT02120037	0.6	Skin	Melanoma		Liver	0.142008	MSS	52.851	WT								NO	0.457088
CPCT02120040T	CPCT02120040	0.47	Lung	Carcinoma	Non-small cell carcinoma	Lymph node	0.532004	MSS	50.6135	WT								NO	0.181476
CPCT02120041T	CPCT02120041	0.55	Colorectum			soft tissue	0.279119	MSS	3.62784	WT								NO	0.117475
CPCT02120050T	CPCT02120050	0.73	Mesothelium	Malignant mesothelioma		Peritoneum	0.0220357	MSS	0.699895	WT								NO	0
CPCT02120051T	CPCT02120051	0.39	Breast	Carcinoma	ER-positive/HER2-negative	Bone	0.154949	MSS	9.25254	WT								NO	0.0219388
CPCT02120053T	CPCT02120053	0.64	Skin	Melanoma		subcutis	0.114026	MSS	38.0294	WT								NO	0.304963
CPCT02120054T	CPCT02120054	0.58	Colorectum			Liver	0.27737	MSS	4.88108	WT								NO	0.0475701
CPCT02120055T	CPCT02120055	0.29	Skin	Melanoma		Lymph node	0.0972368	MSS	7.0759	WT								NO	0.358778
CPCT02120056T	CPCT02120056	0.54	Urothelial tract			Liver	0.194823	MSS	3.87163	WT								NO	0
CPCT02120058T	CPCT02120058	0.72	Skin	Melanoma		Lymph node	0.0989857	MSS	25.7989	WT								NO	0.279707
CPCT02120059T	CPCT02120059	0.59	Bile duct	Carcinoma		Lymph node	0.549143	MSS	4.95278	WT								NO	0.0549073
CPCT02120061T	CPCT02120061	0.47	Breast	Carcinoma	ER-positive/HER2-negative	Liver	0.096887	MSS	2.29101	WT								NO	0.0652493
CPCT02120062T	CPCT02120062	0.47	Skin	Melanoma		Lymph node	0.281917	MSS	219.174	WT								NO	0.792901
CPCT02120066T	CPCT02120066	0.74	Colorectum			Liver	0.765652	MSS	13.5726	WT								NO	0
CPCT02120069T	CPCT02120069	0.68	Esophagus			Liver	0.487933	MSS	6.98111	WT								NO	0.0832625
CPCT02120070T	CPCT02120070	0.91	Lung	Carcinoma	Small cell carcinoma	skin leasion	0.218608	MSS	15.0262	WT								NO	0.0238479
CPCT02120073T	CPCT02120073	0.34	Breast	Carcinoma	Triple negative	Liver	0.204617	MSS	6.57048	WT								NO	0.349316
CPCT02120074T	CPCT02120074	0.45	Prostate			Lymph node	0.136761	MSS	1.66247	WT								NO	0.143534
CPCT02120077T	CPCT02120077	0.47	Skin	Melanoma		Liver	0.0587618	MSS	12.4956	WT								NO	0.607443
CPCT02120078T	CPCT02120078	0.54	Colorectum			Liver	0.392795	MSS	5.74082	WT								NO	0.135002
CPCT02120079T	CPCT02120079	0.5	Colorectum			Liver	0.339279	MSS	3.6121	WT								NO	0.104747
CPCT02120080T	CPCT02120080	0.52	Urothelial tract	Carcinoma	Urothelial carcinoma	Lung	0.18503	MSS	3.48548	WT								NO	0.0614575
CPCT02120085T	CPCT02120085	0.43	Kidney	Carcinoma	Renal cell carcinoma	Bone	0.0703043	MSS	2.67051	WT								NO	0.0998126
CPCT02120087T	CPCT02120087	0.45	Breast	Carcinoma	ER-positive/HER2-negative	Liver	0.135362	MSS	3.06541	WT								NO	0
CPCT02120088T	CPCT02120088	0.24	Lung	Carcinoma	Non-small cell carcinoma	Lung	0.0454704	MSS	2.24729	WT								NO	0.075405
CPCT02120090T	CPCT02120090	0.24	Kidney	Carcinoma	Renal cell carcinoma	Primary	0.0622595	MSS	3.03218	HOMDEL								YES	0.343426
CPCT02120097T	CPCT02120097	0.44	Lung	Carcinoma	Non-small cell carcinoma	Lymph node	0.345226	MSS	8.87968	WT								NO	0.257647
CPCT02120098T	CPCT02120098	0.49	Skin	Melanoma		Primary	0.0559636	MSS	24.9021	WT								NO	0.165354
CPCT02120100T	CPCT02120100	0.45	Lung	Carcinoma	Non-small cell carcinoma	Primary	0.0409234	MSS	3.36831	WT								NO	0.0660825
CPCT02120101T	CPCT02120101	0.56	Skin	Melanoma		Primary	0.0748513	MSS	2.37531	WT								NO	0
CPCT02120103T	CPCT02120103	0.79	Unknown	Carcinoma		Liver	0.145855	MSS	2.36901	WT								NO	0
CPCT02120105T	CPCT02120105	0.9	Skin	Melanoma		abdomen	1.72088	MSS	34.4767	WT								NO	0
CPCT02120107T	CPCT02120107	0.24	Lung	Carcinoma	Non-small cell carcinoma	Lymph node	0.176285	MSS	16.6205	WT								NO	0
CPCT02120108T	CPCT02120108	0.79	Breast	Carcinoma	ER-positive/HER2-positive	Peritoneum	0.190276	MSS	32.2774	WT								NO	0.0575726
CPCT02120110T	CPCT02120110	0.41	Skin	Melanoma		Lymph node	0.10703	MSS	7.06576	WT								NO	0.129765
CPCT02120111T	CPCT02120111	0.92	Head and neck			Bone	0.0244841	MSS	0.387898	WT								NO	0
CPCT02120112T	CPCT02120112	0.62	Colorectum			Primary	0.946135	MSS	15.2774	HOMDEL								YES	0.070434
CPCT02120114T	CPCT02120114	0.37	Breast	Carcinoma	ER-positive/HER2-negative	Lymph node	0.111927	MSS	4.56208	WT								NO	0.239019
CPCT02120117T	CPCT02120117	0.58	Breast	Carcinoma	ER-positive/HER2-negative	skin	0.239594	MSS	9.08989	WT								NO	0.0604393
CPCT02120118T	CPCT02120118	0.75	Ovary			skin	0.0468695	MSS	1.12417	WT								NO	0.490246
CPCT02120119T	CPCT02120119	0.56	Colorectum			Liver	0.49178	MSS	6.50192	WT								NO	0.183747
CPCT02120120T	CPCT02120120	0.55	Ovary			Peritoneum	0.06156	MSS	0.924449	WT								NO	0.028181
CPCT02120121T	CPCT02120121	0.55	Breast	Carcinoma	ER-positive/HER2-negative	Liver	0.0933893	MSS	1.22106	WT								NO	0.245722
CPCT02120124T	CPCT02120124	0.48	Colorectum			Liver	0.50717	MSS	5.81217	WT								NO	0
CPCT02120125T	CPCT02120125	0.41	Unknown	Carcinoma		soft tissue	0.170689	MSS	20.135	WT								NO	0.100032
CPCT02120131T	CPCT02120131	0.25	Pancreas			Liver	0.245191	MSS	2.57782	WT								NO	0.0675618
CPCT02120136T	CPCT02120136	0.37	Colorectum			Liver	0.159147	MSS	5.72158	WT								NO	0.156066
CPCT02120138T	CPCT02120138	0.28	Lung	Carcinoma	Non-small cell carcinoma	mesenteriale nodus	0.0996852	MSS	15.7912	WT								NO	0.0548638
CPCT02120144T	CPCT02120144	0.54	Mesothelium	Malignant mesothelioma		advance to subcutaneous left flank	0.0283316	MSS	1.23435	WT								NO	0.103301
CPCT02120152T	CPCT02120152	0.54	Lung	Carcinoma	Non-small cell carcinoma	Lung	0.0657573	MSS	2.18468	WT								NO	0.367469
CPCT02120160T	CPCT02120160	0.73	Colorectum			Liver	0.59986	MSS	5.26373	WT								NO	0.0296699
CPCT02120162T	CPCT02120162	0.9	Colorectum			Liver	0.343477	MSS	3.75131	WT								NO	0.0302594
CPCT02120168T	CPCT02120168	0.84	Urothelial tract			Liver	0.0654075	MSS	6.2319	WT								NO	0.0600884
CPCT02120171T	CPCT02120171	0.27	Colorectum			Liver	0.543547	MSS	8.63589	WT								NO	0.271216
CPCT02120180T	CPCT02120180	0.4	Skin	Melanoma		Primary	0.0699545	MSS	10.242	WT								NO	0.0985252
CPCT02120199T	CPCT02120199	0.9	Skin	Melanoma		Lymph node	0.126618	MSS	8.41378	WT								NO	0.0317157
CPCT02120204T	CPCT02120204	0.26	Urothelial tract	Carcinoma	Urothelial carcinoma	pelvis	0.271773	MSS	22.5131	WT								NO	0.495214
CPCT02130006T	CPCT02130006	0.37	Bile duct	Carcinoma		Peritoneum	0.278419	MSS	4.78034	WT								NO	0.24233
CPCT02130010T	CPCT02130010	0.4	Pancreas			Peritoneum	0.231899	MSS	3.62574	WT								NO	0
CPCT02130014T	CPCT02130014	0.36	Pancreas			Liver	0.144806	MSS	2.45156	WT								NO	0.0555861
CPCT02130019T	CPCT02130019	0.45	Small intestine	Carcinoma	Mixed neuroendocrine non-neurendocrine carcinoma	Liver	0.0486184	MSS	1.21056	WT								NO	0
CPCT02130024T	CPCT02130024	0.68	Bile duct	Carcinoma		intra costal	0.115425	MSS	2.03043	WT								NO	0.138662
CPCT02130025T	CPCT02130025	0.35	Pancreas			Liver	0.331235	MSS	3.468	WT								NO	0.219988
CPCT02130031T	CPCT02130031	0.81	Colorectum			Liver	0.680658	MSS	8.71074	WT								NO	0.0340646
CPCT02130033T	CPCT02130033	0.4	Esophagus			Bone	0.588318	MSS	7.42008	WT								NO	0.142822
CPCT02130034T	CPCT02130034	0.75	Uterus	Neuroendocrine tumor		Liver	0.16999	MSS	4.91081	WT								NO	0.0465495
CPCT02130035T	CPCT02130035	0.62	Bile duct	Carcinoma		Liver	0.254285	MSS	2.73207	WT								NO	0.499937
CPCT02130041T	CPCT02130041	0.69	Esophagus			Lung	0.55369	MSS	14.6352	WT								NO	0.0361087
CPCT02130044T	CPCT02130044	0.31	Pancreas			subcutaneous	0.128716	MSS	1.63799	WT								NO	0
CPCT02130047T	CPCT02130047	0.4	Pancreas			ovarium	0.343127	MSS	4.80728	WT								NO	0
CPCT02130049T	CPCT02130049	0.77	Esophagus			Peritoneum	1.47324	MSS	23.9969	WT								NO	0.0603497
CPCT02130050T	CPCT02130050	0.53	Uterus			Peritoneum	0.175586	MSS	7.97692	WT								NO	0.125017
CPCT02130051T	CPCT02130051	0.69	Ovary			Peritoneum	0.0671563	MSS	3.5341	WT								NO	0.116622
CPCT02130057T	CPCT02130057	0.33	Liver	Carcinoma	Hepatocellular carcinoma	Lung	0.124869	MSS	5.39944	WT								NO	0
CPCT02130059T	CPCT02130059	0.65	Uterus			Liver	0.202868	MSS	8.13536	WT								NO	0.183511
CPCT02130062T	CPCT02130062	0.66	Bone/Soft tissue	Osteosarcoma		Lung	0.0772998	MSS	3.17698	WT								NO	0.0914395
CPCT02130064T	CPCT02130064	0.46	Bile duct	Carcinoma		Liver	0.1532	MSS	1.93179	WT								NO	0.12964
CPCT02130065T	CPCT02130065	0.65	Small intestine	Neuroendocrine tumor		Liver	0.0171389	MSS	0.673312	WT								NO	0.0354503
CPCT02130066T	CPCT02130066	0.36	Bile duct	Carcinoma		abdominal wall	0.343127	MSS	6.33543	WT								NO	0.0248508
CPCT02130067T	CPCT02130067	0.63	Bile duct	Carcinoma		Liver	0.191675	MSS	4.47219	WT								NO	0
CPCT02130069T	CPCT02130069	0.49	Colorectum			Liver	0.386149	MSS	4.51626	WT								NO	0.106749
CPCT02130071T	CPCT02130071	0.21	Esophagus			Liver	0.267226	MSS	14.9265	WT								NO	0
CPCT02130079T	CPCT02130079	0.22	Pancreas			Liver	0.13781	MSS	2.07835	WT								NO	0.064104
CPCT02130084T	CPCT02130084	0.46	Bile duct	Carcinoma		Liver	0.128367	MSS	2.47394	WT								NO	0.101159
CPCT02130085T	CPCT02130085	0.34	Ovary			Liver	0.264078	MSS	7.19133	WT								NO	0.098208
CPCT02130087T	CPCT02130087	0.52	Ovary	Germ cell tumor		Lymph node	0.12382	MSS	4.41343	WT								NO	0.394755
CPCT02130093T	CPCT02130093	0.72	Ovary			Peritoneum	0.0734523	MSS	2.46625	WT								NO	0.215261
CPCT02130095T	CPCT02130095	0.23	Urothelial tract	Carcinoma	Urothelial carcinoma	Liver	0.103183	MSS	14.9101	WT								NO	0.134341
CPCT02130096T	CPCT02130096	0.68	Liver	Carcinoma	Hepatocellular carcinoma	Primary	0.161595	MSS	5.65442	WT								NO	0
CPCT02130116T	CPCT02130116	0.48	Bile duct	Carcinoma		Liver	0.116474	MSS	1.99196	WT								NO	0.261264
CPCT02130118T	CPCT02130118	0.28	Pancreas			Liver	0.212662	MSS	2.22211	WT								NO	0.32774
CPCT02130120T	CPCT02130120	0.42	Pancreas			Liver	0.257433	MSS	2.72928	WT								NO	0
CPCT02130125T	CPCT02130125	0.71	Uterus	Carcinoma	Neuroendocrine carcinoma	Lymph node	0.0881427	MSS	2.79783	WT								NO	0.0903528
CPCT02130127T	CPCT02130127	0.81	Liver	Carcinoma	Hepatocellular carcinoma	Primary	0.10843	MSS	3.67716	WT								NO	0
CPCT02130129T	CPCT02130129	0.27	Pancreas			Liver	0.112977	MSS	1.29906	WT								NO	0.15186
CPCT02130131T	CPCT02130131	0.42	Uterus			Lymph node	0.121721	MSS	25.7072	WT								NO	0
CPCT02130134T	CPCT02130134	0.86	Uterus	Carcinoma	Carcinosarcoma	Liver	0.13886	MSS	2.34103	WT								NO	0.111644
CPCT02130137T	CPCT02130137	0.66	Colorectum	Carcinoma		Liver	0.562085	MSS	5.19622	WT								NO	0.145406
CPCT02130138T	CPCT02130138	0.69	Bile duct	Carcinoma		Liver	0.157747	MSS	2.73977	WT								NO	0.0624094
CPCT02130139T	CPCT02130139	0.72	Bile duct	Carcinoma		Liver	0.291011	MSS	3.98951	WT								NO	0.302572
CPCT02130142T	CPCT02130142	0.57	Urothelial tract	Carcinoma	Urothelial carcinoma	Liver	0.190976	MSS	9.06751	WT								NO	0
CPCT02130148T	CPCT02130148	0.55	Uterus			Liver	0.164743	MSS	3.81987	WT								NO	0.0686205
CPCT02130152T	CPCT02130152	0.27	Bile duct	Carcinoma		Liver	0.0454704	MSS	0.996502	WT								NO	0.066628
CPCT02130155T	CPCT02130155	0.57	Liver	Carcinoma	Hepatocellular carcinoma	Liver	0.0793984	MSS	2.79818	WT								NO	0.148255
CPCT02130156T	CPCT02130156	0.31	Liver	Carcinoma	Hepatocellular carcinoma	Adrenal gland	0.133263	MSS	4.42812	WT								NO	0.196944
CPCT02130157T	CPCT02130157	0.52	Liver	Carcinoma	Hepatocellular carcinoma	Liver	0.272473	MSS	4.24589	WT								NO	0.107986
CPCT02130158T	CPCT02130158	0.81	Liver	Carcinoma	Hepatocellular carcinoma	Liver	0.155649	MSS	3.74537	WT								NO	0.115039
CPCT02130159T	CPCT02130159	0.55	Liver	Carcinoma	Hepatocellular carcinoma	abdominal wall	0.125219	MSS	2.9944	WT								NO	0.205271
CPCT02130167T	CPCT02130167	0.77	Liver	Carcinoma	Hepatocellular carcinoma	Liver	0.12382	MSS	3.75236	WT								NO	0.14552
CPCT02130169T	CPCT02130169	0.92	Prostate			Kidney	0.26163	MSS	5.65128	WT								NO	0.137355
CPCT02130172T	CPCT02130172	0.45	Liver	Carcinoma	Hepatocellular carcinoma	Lung	0.101784	MSS	3.06681	WT								NO	0.114405
CPCT02130173T	CPCT02130173	0.71	Lung	Carcinoma	Non-small cell carcinoma	Brain	0.258482	MSS	4.35502	WT								NO	0.0604644
CPCT02130180T	CPCT02130180	0.59	Liver	Carcinoma	Hepatocellular carcinoma	Liver	0.109829	MSS	3.67086	HOMDEL								YES	2.3082
CPCT02130184T	CPCT02130184	0.78	Liver	Carcinoma	Hepatocellular carcinoma	Liver	0.159496	MSS	6.1595	WT								NO	0.0259701
CPCT02130186T	CPCT02130186	0.48	Liver	Carcinoma	Hepatocellular carcinoma	Liver	0.161945	MSS	4.77055	WT								NO	0.0260446
CPCT02140003T	CPCT02140003	0.51	Kidney	Carcinoma	Renal cell carcinoma	Lymph node	0.141658	MSS	4.78069	BIALLELIC_MUT	45007747	GAA	G	c.195_196delAA	p.Arg65fs	frameshift_variant	HIGH	YES	0
CPCT02140004T	CPCT02140004	0.51	Breast	Carcinoma	ER-positive/HER2-positive	Skin/ cutaneous	0.117524	MSS	4.09934	WT								NO	0.246085
CPCT02140006T	CPCT02140006	0.75	Prostate			Liver	0.172088	MSS	1.93774	WT								NO	0
CPCT02140007T	CPCT02140007	0.4	Prostate			Primary	0.180832	MSS	3.79818	WT								NO	0
CPCT02140010T	CPCT02140010	0.26	Kidney	Carcinoma	Renal cell carcinoma	Bone	0.0731025	MSS	3.46939	WT								NO	0.376412
CPCT02140011T	CPCT02140011	0.87	Prostate			Lymph node	0.160895	MSS	2.6142	WT								NO	0.0658623
CPCT02140012T	CPCT02140012	0.38	Colorectum			Colon	0.59951	MSS	8.32144	WT								NO	0.315231
CPCT02140015T	CPCT02140015	0.63	Kidney	Carcinoma	Renal cell carcinoma	Para-vertebral mass	0.0724029	MSS	2.95628	WT								NO	0
CPCT02140017T	CPCT02140017	0.93	Kidney	Carcinoma	Renal cell carcinoma	Kidney	0.171039	MSS	4.06716	WT								NO	0.0622049
CPCT02140018T	CPCT02140018	0.33	Lung	Carcinoma	Non-small cell carcinoma	Lung	0.130815	MSS	4.42218	WT								NO	0.126341
CPCT02140020T	CPCT02140020	0.9	Prostate			Lymph node	0.247289	MSS	3.48269	WT								NO	0.150706
CPCT02140021T	CPCT02140021	0.22	Lung	Carcinoma	Non-small cell carcinoma	Lung	0.0720532	MSS	2.91885	WT								NO	0.183502
CPCT02140023T	CPCT02140023	0.93	Prostate			Liver	0.110528	MSS	1.58797	WT								NO	0
CPCT02140024T	CPCT02140024	0.35	Mesothelium	Malignant mesothelioma		Pleura	2.06786	MSS	6.2235	WT								NO	0
CPCT02140025T	CPCT02140025	0.58	Prostate			Lymph node	0.191675	MSS	2.79468	WT								NO	0.127838
CPCT02140026T	CPCT02140026	0.4	Prostate			Lymph node	0.299405	MSS	2.34313	WT								NO	0.162554
CPCT02140028T	CPCT02140028	0.74	Lung	Carcinoma	Non-small cell carcinoma	Lung	0.252886	MSS	16.0455	WT								NO	0
CPCT02140029T	CPCT02140029	0.6	Prostate			Bone	0.222106	MSS	2.2312	WT								NO	0
CPCT02140030T	CPCT02140030	0.91	Prostate			Lymph node	0.310948	MSS	4.65967	WT								NO	0.0727292
CPCT02140034T	CPCT02140034	0.29	Kidney	Carcinoma	Renal cell carcinoma	Liver	0.0517664	MSS	2.13851	WT								NO	0.0609983
CPCT02140037T	CPCT02140037	0.42	Urothelial tract			Liver	0.13781	MSS	8.84365	WT								NO	0
CPCT02140038T	CPCT02140038	0.43	Prostate			Liver	0.210213	MSS	2.68451	WT								NO	0.115384
CPCT02140040T	CPCT02140040	0.3	Prostate			Bone	0.116474	MSS	3.35922	WT								NO	0.152163
CPCT02140041T	CPCT02140041	0.33	Prostate			Lymph node	0.182931	MSS	3.31654	WT								NO	0.144269
CPCT02140042T	CPCT02140042	0.5	Kidney	Carcinoma	Renal cell carcinoma	Sternum	0.102833	MSS	3.01014	WT								NO	0.0418507
CPCT02140044T	CPCT02140044	0.41	Breast	Carcinoma	ER-positive/HER2-negative	Liver	0.204967	MSS	13.6142	WT								NO	0.417867
CPCT02140045T	CPCT02140045	0.57	Prostate			Lymph node	0.318993	MSS	3.11682	WT								NO	0.103031
CPCT02140046T	CPCT02140046	0.4	Kidney	Carcinoma	Renal cell carcinoma	Thorax	0.0912907	MSS	3.32074	WT								NO	0.286569
CPCT02140050T	CPCT02140050	0.75	Prostate			Lymph node	0.160546	MSS	2.56488	WT								NO	0.0554391
CPCT02140052T	CPCT02140052	0.4	Prostate			Lymph node	0.20042	MSS	7.75166	WT								NO	0.248663
CPCT02140053T	CPCT02140053	0.28	Breast	Carcinoma	ER-positive/HER2-negative	Liver	0.15355	MSS	5.05946	WT								NO	0.14716
CPCT02140054T	CPCT02140054	0.42	Prostate			Bone	0.374956	MSS	3.7744	WT								NO	0.202543
CPCT02140055T	CPCT02140055	0.23	Prostate			Liver	0.0776495	MSS	3.12382	WT								NO	0
CPCT02140057T	CPCT02140057	0.99	Lung	Carcinoma	Small cell carcinoma	Epigastrium	0.272823	MSS	23.2956	WT								NO	0
CPCT02140059T	CPCT02140059	0.42	Kidney	Carcinoma	Renal cell carcinoma	Lymph node	0.0982861	MSS	3.14446	WT								NO	0.157794
CPCT02140060T	CPCT02140060	0.63	Prostate			Bone	0.252186	MSS	3.34627	WT								NO	0
CPCT02140061T	CPCT02140061	0.57	Colorectum			Liver	0.500874	MSS	4.33438	WT								NO	0.0367093
CPCT02140065T	CPCT02140065	0.46	Prostate			Bone	0.193774	MSS	2.60161	WT								NO	0
CPCT02140067T	CPCT02140067	0.87	Prostate			Lymph node	0.150052	MSS	1.21966	WT								NO	0.103493
CPCT02140070T	CPCT02140070	0.43	Kidney	Carcinoma	Renal cell carcinoma	Lymph node	0.0979363	MSS	2.78279	WT								NO	0.920501
CPCT02140075T	CPCT02140075	0.87	Prostate			Lymph node	0.158797	MSS	1.87408	WT								NO	0
CPCT02140081T	CPCT02140081	0.61	Prostate			Lymph node	0.336481	MSS	3.6086	WT								NO	0.0914715
CPCT02140086T	CPCT02140086	0.84	Prostate			Lymph node	0.121721	MSS	1.64428	WT								NO	0.0542547
CPCT02140098T	CPCT02140098	0.6	Prostate			Lymph node	0.321791	MSS	6.87373	WT								NO	0.0732883
CPCT02150002T	CPCT02150002	0.53	Breast	Carcinoma	ER-positive/HER2-negative	Liver	0.0388248	MSS	1.9937	WT								NO	0.0775088
CPCT02150005T	CPCT02150005	0.55	Bile duct	Carcinoma		Liver	0.0591116	MSS	1.60546	WT								NO	0
CPCT02150006T	CPCT02150006	0.77	Skin	Melanoma		Lymph node	0.232599	MSS	93.0203	WT								NO	0.0809923
CPCT02150008T	CPCT02150008	0.81	Prostate			Bone	0.139559	MSS	2.49493	WT								NO	0
CPCT02150014T	CPCT02150014	0.65	Breast	Carcinoma	ER-positive/HER2-negative	Liver	0.0699545	MSS	1.28786	WT								NO	0
CPCT02150019T	CPCT02150019	0.72	Prostate			Liver	0.254634	MSS	5.39594	WT								NO	0.074143
CPCT02150025T	CPCT02150025	0.85	Colorectum			Peritoneum	0.302553	MSS	3.70899	WT								NO	0
CPCT02150031T	CPCT02150031	0.83	Prostate			Liver	0.125219	MSS	1.8426	WT								NO	0.107682
CPCT02150034T	CPCT02150034	0.58	Bone/Soft tissue	Undifferentiated sarcoma		Peritoneum	0.158447	MSS	4.04687	WT								NO	0.237174
CPCT02150052T	CPCT02150052	0.85	Prostate			sacral mass	0.944386	MSS	17.5876	WT								NO	0
CPCT02160001T	CPCT02160001	0.77	Breast	Carcinoma	ER-positive/HER2-negative	Primary	0.0954879	MSS	6.2361	WT								NO	0
CPCT02160004T	CPCT02160004	0.62	Breast	Carcinoma	ER-positive/HER2-negative	Lymph node	0.423225	MSS	3.89297	WT								NO	0.0580033
CPCT02160005T	CPCT02160005	0.49	Breast	Carcinoma	ER-positive/HER2-positive	Bone	0.0944386	MSS	6.66072	WT								NO	0
CPCT02160007T	CPCT02160007	0.26	Esophagus			soft tissue	0.201469	MSS	3.07205	WT								NO	0
CPCT02160008T	CPCT02160008	0.2	Breast	Carcinoma	ER-negative/HER2-positive	Lymph node	0.0283316	MSS	0.883875	WT								NO	0.363676
CPCT02160009T	CPCT02160009	0.76	Breast	Carcinoma	ER-positive/HER2-negative	Lymph node	0.0377754	MSS	0.613151	WT								NO	0
CPCT02160010T	CPCT02160010	0.82	Pancreas			Liver	0.220707	MSS	2.60231	WT								NO	0
CPCT02160012T	CPCT02160012	0.31	Breast	Carcinoma	ER-negative/HER2-positive	Primary	0.174187	MSS	8.78769	WT								NO	1.0172
CPCT02160013T	CPCT02160013	0.32	Breast	Carcinoma	ER-positive/HER2-positive	Primary	0.103882	MSS	4.36411	WT								NO	0.287216
CPCT02160014T	CPCT02160014	0.44	Breast	Carcinoma	ER-positive/HER2-positive	Primary	0.0342777	MSS	1.00665	WT								NO	0.195006
CPCT02160015T	CPCT02160015	0.72	Breast	Carcinoma	ER-positive/HER2-negative	Liver	0.247639	MSS	3.35292	WT								NO	0
CPCT02160017T	CPCT02160017	0.81	Ovary			Central in abdomen	0.18433	MSS	9.71703	WT								NO	0.309225
CPCT02160018T	CPCT02160018	0.29	Breast	Carcinoma	ER-positive/HER2-negative	Primary	0.0643582	MSS	4.49528	WT								NO	0.0693362
CPCT02160019T	CPCT02160019	0.21	Breast	Carcinoma	ER-positive/HER2-negative	Liver	0.0664568	MSS	3.61665	WT								NO	0.0343533
CPCT02160020T	CPCT02160020	0.35	Colorectum			Lymph node	0.310248	MSS	4.21721	WT								NO	0
CPCT02160021T	CPCT02160021	0.65	Colorectum			Liver	0.489332	MSS	5.57887	WT								NO	0.1494
CPCT02160022T	CPCT02160022	0.74	Breast	Carcinoma	ER-positive/HER2-negative	Primary	0.0598111	MSS	1.00455	WT								NO	0.203502
CPCT02160024T	CPCT02160024	0.34	Kidney	Carcinoma	Renal cell carcinoma	Lymph node	0.0828961	MSS	3.82616	WT								NO	0.540756
CPCT02160026T	CPCT02160026	0.78	Urothelial tract	Carcinoma	Urothelial carcinoma	Lymph node	0.149353	MSS	16.5068	WT								NO	0.108549
CPCT02160027T	CPCT02160027	0.7	Breast	Carcinoma	ER-positive/HER2-negative	Primary	0.0241343	MSS	0.745715	WT								NO	0.0514313
CPCT02160028T	CPCT02160028	0.49	Colorectum			Lymph node	0.649878	MSS	7.95348	WT								NO	0.0279924
CPCT02160029T	CPCT02160029	0.65	Breast	Carcinoma	ER-positive/HER2-negative	Liver	0.0752011	MSS	1.23015	WT								NO	0.182683
CPCT02160030T	CPCT02160030	0.26	Breast	Carcinoma	ER-positive/HER2-positive	Primary	0.0171389	MSS	1.49878	WT								NO	0.754552
CPCT02160034T	CPCT02160034	0.56	Colorectum			Lymph node	1.70514	MSS	9.25603	WT								NO	0.849685
CPCT02160035T	CPCT02160035	0.29	Skin	Melanoma		Liver	0.0947884	MSS	56.475	WT								NO	0.274515
CPCT02160036T	CPCT02160036	0.71	Urothelial tract			Lymph node	0.119272	MSS	3.06611	WT								NO	0.371556
CPCT02160037T	CPCT02160037	0.54	Breast	Carcinoma	Triple negative	Primary	0.181882	MSS	6.73662	WT								NO	0.291537
CPCT02160038T	CPCT02160038	0.43	Colorectum			Lung	0.287513	MSS	7.0696	WT								NO	0.223583
CPCT02160039T	CPCT02160039	0.94	Breast	Carcinoma	ER-positive/HER2-negative	Liver	0.0772998	MSS	1.40224	WT								NO	0.0360122
CPCT02160040T	CPCT02160040	0.67	Colorectum			Soft tissue	0.703043	MSS	27.6569	WT								NO	0.0971186
CPCT02160041T	CPCT02160041	0.53	Breast	Carcinoma	Triple negative	Primary	0.0874432	MSS	2.64043	WT								NO	0.170155
CPCT02160042T	CPCT02160042	0.29	Breast	Carcinoma	ER-negative/HER2-positive	Primary	0.0591116	MSS	1.73767	WT								NO	0.270766
CPCT02160047T	CPCT02160047	0.42	Breast	Carcinoma	ER-positive/HER2-positive	pelvis	0.131864	MSS	14.2581	WT								NO	0
CPCT02160049T	CPCT02160049	0.7	Colorectum			Liver	0.645331	MSS	7.25918	WT								NO	0.02824
CPCT02160057T	CPCT02160057	0.63	Colorectum			Liver	0.406436	MSS	6.79328	WT								NO	0
CPCT02160059T	CPCT02160059	0.49	Colorectum			Liver	0.433368	MSS	6.47744	WT								NO	0.0192415
CPCT02160061T	CPCT02160061	0.47	Prostate			Liver	0.193424	MSS	2.34313	WT								NO	0.145614
CPCT02170001T	CPCT02170001	0.45	Small intestine	Neuroendocrine tumor		Liver	0.0961875	MSS	1.57712	WT								NO	0.0944588
CPCT02170002T	CPCT02170002	0.43	Pancreas	Carcinoma	Neuroendocrine carcinoma	Liver	0.0772998	MSS	1.14341	WT								NO	0
CPCT02170003T	CPCT02170003	0.79	Small intestine	Neuroendocrine tumor		Liver	0.0444211	MSS	1.29451	WT								NO	0.103016
CPCT02170006T	CPCT02170006	0.32	Skin	Melanoma		Lymph node	0.0437216	MSS	14.1693	WT								NO	0.585227
CPCT02170010T	CPCT02170010	0.52	Bile duct	Carcinoma		Liver	0.0636586	MSS	2.27492	WT								NO	0.0614144
CPCT02170013T	CPCT02170013	0.28	Unknown	Carcinoma	Neuroendocrine carcinoma	cardia	0.643582	MSS	13.8363	WT								NO	0.144934
CPCT02170014T	CPCT02170014	0.46	Breast	Carcinoma	ER-positive/HER2-negative	Liver	0.100385	MSS	1.55474	WT								NO	0.480305
CPCT02170016T	CPCT02170016	0.38	Colorectum			Lymph node	0.439314	MSS	4.85554	WT								NO	0
CPCT02170017T	CPCT02170017	0.71	Skin	Melanoma		paravertebral	0.173137	MSS	18.4603	WT								NO	0.184566
CPCT02170018T	CPCT02170018	0.53	Breast	Carcinoma	ER-positive/HER2-negative	skin	0.16999	MSS	2.86394	WT								NO	0
CPCT02170019T	CPCT02170019	0.31	Lung	Carcinoma	Non-small cell carcinoma	Lung	0.152851	MSS	19.1686	WT								NO	0.34323
CPCT02170020T	CPCT02170020	0.52	Ovary			abdominal wall	0.0640084	MSS	3.54355	WT								NO	0.198419
CPCT02170022T	CPCT02170022	0.34	Pancreas	Neuroendocrine tumor		Liver	0.0426723	MSS	1.62749	WT								NO	0.0545519
CPCT02170024T	CPCT02170024	0.89	Bile duct	Carcinoma		other	0.115425	MSS	3.04512	WT								NO	0
CPCT02170032T	CPCT02170032	0.8	Urothelial tract	Carcinoma	Urothelial carcinoma	Lung	0.0933893	MSS	1.46065	WT								NO	0
CPCT02170037T	CPCT02170037	0.46	Colorectum			Liver	0.800979	MSS	9.9944	WT								NO	0.0497656
CPCT02180002T	CPCT02180002	0.9	Lung	Carcinoma	Non-small cell carcinoma	Lymph node	0.497726	MSS	28.3221	WT								NO	0.105966
CPCT02180003T	CPCT02180003	0.74	Kidney	Carcinoma	Renal cell carcinoma	Abdominal wall	0.0213361	MSS	0.586569	WT								NO	0.0914023
CPCT02180005T	CPCT02180005	0.94	Ovary			abdominal wall	0.192025	MSS	2.72648	WT								NO	0.358956
CPCT02180007T	CPCT02180007	0.6	Breast	Carcinoma	ER-positive/HER2-negative	omentum cake	0.125568	MSS	17.2354	WT								NO	0.184372
CPCT02180009T	CPCT02180009	0.72	Pancreas			Lymph node	0.202868	MSS	9.93354	WT								NO	0.0543298
CPCT02180012T	CPCT02180012	0.73	Skin	Melanoma		Lymph node	0.038475	MSS	12.5642	WT								NO	0.049061
CPCT02180020T	CPCT02180020	0.67	Pancreas			omentum	0.498076	MSS	8.47744	WT								NO	0
CPCT02180022T	CPCT02180022	0.46	Kidney	Carcinoma	Renal cell carcinoma	Muscle dorsum	0.13781	MSS	3.08919	WT								NO	0.614102
CPCT02180023T	CPCT02180023	0.5	Lung	Carcinoma	Non-small cell carcinoma	Liver	0.175236	MSS	17.8409	WT								NO	0.0242935
CPCT02180025T	CPCT02180025	0.25	Ovary			Lymph node	0.164393	MSS	9.72648	HOMDEL								YES	1.47747
CPCT02180028T	CPCT02180028	0.91	Breast	Carcinoma	ER-positive/HER2-negative	Omental cake	0.0398741	MSS	1.23225	WT								NO	0
CPCT02180029T	CPCT02180029	0.93	Pancreas			Liver	0.0591116	MSS	1.72298	WT								NO	0
CPCT02180030T	CPCT02180030	0.52	Breast	Carcinoma		Liver	0.193075	MSS	5.36796	WT								NO	0.0493515
CPCT02180031T	CPCT02180031	0.51	Liver	Carcinoma	Hepatocellular carcinoma	Liver	0.120672	MSS	8.25918	WT								NO	0.131677
CPCT02180032T	CPCT02180032	0.53	Unknown	Melanoma		Liver	0.0255334	MSS	1.45296	WT								NO	0
CPCT02180038T	CPCT02180038	0.51	Pancreas			Liver	0.10738	MSS	1.60825	WT								NO	0.0896107
CPCT02180041T	CPCT02180041	0.42	Esophagus	Neuroendocrine tumor		Oesophagus	0.152501	MSS	3.02868	WT								NO	0.432094
CPCT02180042T	CPCT02180042	0.46	Colorectum			Liver	0.44596	MSS	6.17768	WT								NO	0
CPCT02180045T	CPCT02180045	0.34	Colorectum			Thoracic wall	0.83036	MSS	9.77475	WT								NO	0
CPCT02180048T	CPCT02180048	0.21	Colorectum			Liver	0.372508	MSS	5.91256	WT								NO	0.252131
CPCT02180049T	CPCT02180049	0.77	Breast	Carcinoma	ER-positive/HER2-negative	Lymph node	0.114725	MSS	2.11053	WT								NO	0.966116
CPCT02180050T	CPCT02180050	0.26	Breast	Carcinoma	ER-negative/HER2-positive	Primary	0.10843	MSS	1.74607	WT								NO	0.270954
CPCT02180051T	CPCT02180051	0.68	Ovary	Carcinoma	High-grade serous carcinoma	Omentum	0.0734523	MSS	1.65547	WT								NO	0.126807
CPCT02180052T	CPCT02180052	0.72	Breast	Carcinoma	ER-positive/HER2-negative	Liver	0.0566632	MSS	1.20182	WT								NO	0
CPCT02180053T	CPCT02180053	0.55	Breast	Carcinoma	ER-positive/HER2-negative	Breast	0.348024	MSS	7.12802	WT								NO	0.0548681
CPCT02180054T	CPCT02180054	0.64	Esophagus			Liver	0.986709	MSS	9.33893	WT								NO	0.0416137
CPCT02180055T	CPCT02180055	0.33	Kidney	Carcinoma	Renal cell carcinoma	Lung	0.0643582	MSS	2.72753	WT								NO	0
CPCT02180057T	CPCT02180057	0.81	Breast	Carcinoma	ER-positive/HER2-negative	Liver	0.157398	MSS	2.75306	WT								NO	0.114368
CPCT02180072T	CPCT02180072	0.28	Colorectum			Liver	0.294509	MSS	5.0815	WT								NO	0.292913
CPCT02190001T	CPCT02190001	0.43	Pancreas			Liver	0.167541	MSS	2.68101	WT								NO	0
CPCT02190002T	CPCT02190002	0.26	Breast	Carcinoma	ER-positive/HER2-negative	parasternaal	0.0552641	MSS	3.29171	WT								NO	0.291878
CPCT02190004T	CPCT02190004	0.82	Colorectum			Liver	0.233298	MSS	3.50122	WT								NO	0.0763336
CPCT02190006T	CPCT02190006	0.83	Lung	Carcinoma	Non-small cell carcinoma	Liver	0.293459	MSS	13.7838	WT								NO	0
CPCT02190009T	CPCT02190009	0.67	Breast	Carcinoma	ER-positive/HER2-positive	Liver	0.154949	MSS	2.80623	WT								NO	0.0624975
CPCT02190010T	CPCT02190010	0.75	Unknown	Carcinoma		Primary	0.0877929	MSS	1.54565	WT								NO	0
CPCT02190012T	CPCT02190012	0.32	Unknown	Carcinoma		Liver	0.143407	MSS	8.40923	WT								NO	0.117386
CPCT02190013T	CPCT02190013	0.98	Lung	Carcinoma	Small cell carcinoma	Liver	0.158447	MSS	14.1609	WT								NO	0
CPCT02190014T	CPCT02190014	0.29	Liver	Carcinoma	Hepatocellular carcinoma	Liver	0.0647079	MSS	3.64498	WT								NO	0.108195
CPCT02190017T	CPCT02190017	0.58	Colorectum			Liver	0.311997	MSS	6.08744	WT								NO	0
CPCT02190019T	CPCT02190019	0.55	Breast	Carcinoma	ER-positive/HER2-negative	Lymph node	0.0727527	MSS	4.47639	WT								NO	0.226188
CPCT02190020T	CPCT02190020	0.66	Lung	Carcinoma	Non-small cell carcinoma	Lung	0.70724	MSS	90.3403	WT								NO	0.0221942
CPCT02190023T	CPCT02190023	0.5	Colorectum			abdominal wall	0.655474	MSS	8.84435	WT								NO	0.180482
CPCT02190024T	CPCT02190024	0.5	Breast	Carcinoma	ER-positive/HER2-positive	Primary	0.181182	MSS	6.23959	WT								NO	0
CPCT02190027T	CPCT02190027	0.71	Colorectum			Liver	0.422176	MSS	6.66422	WT								NO	0.0660955
CPCT02190029T	CPCT02190029	0.49	Lung	Carcinoma	Non-small cell carcinoma	Primary	0.291011	MSS	5.29136	WT								NO	0.189051
CPCT02190030T	CPCT02190030	0.3	Bile duct	Carcinoma		Liver	0.111228	MSS	5.60616	WT								NO	1.01983
CPCT02190037T	CPCT02190037	0.77	Colorectum			Liver	0.683456	MSS	8.06751	WT								NO	0.0293371
CPCT02190041T	CPCT02190041	0.53	Pancreas			Lymph node	0.421476	MSS	5.3809	WT								NO	0
CPCT02190044T	CPCT02190044	0.79	Bone/Soft tissue	Endometrial stromal sarcoma		abdominal wall	0.0598111	MSS	2.468	WT								NO	0.251021
CPCT02190052T	CPCT02190052	0.36	Lung	Carcinoma	Adenocarcinoma		0.219307	MSS	23.6946	WT								NO	0.123666
CPCT02190054T	CPCT02190054	0.79	Prostate			Lymph node	0.291011	MSS	5.57118	WT								NO	0.0776878
CPCT02210001T	CPCT02210001	0.22	Colorectum			peritoneale	0.587618	MSS	6.04372	WT								NO	0
CPCT02210003T	CPCT02210003	0.65	Colorectum			Liver	0.778244	MSS	7.96852	WT								NO	0
CPCT02210007T	CPCT02210007	0.69	Colorectum			Lung	0.739419	MSS	5.99615	WT								NO	0.03101
CPCT02210008T	CPCT02210008	0.41	Colorectum			Liver	0.669465	MSS	10.6478	WT								NO	0.0456794
CPCT02210009T	CPCT02210009	0.34	Colorectum			Liver	0.459251	MSS	6.95768	WT								NO	0
CPCT02210010T	CPCT02210010	0.42	Breast	Carcinoma	ER-positive/HER2-negative	Primary	0.0335782	MSS	1.0752	WT								NO	0
CPCT02210011T	CPCT02210011	0.34	Colorectum			Liver	0.247639	MSS	3.13921	WT								NO	0
CPCT02210012T	CPCT02210012	0.23	Colorectum			Liver	0.186429	MSS	3.42113	WT								NO	0.31185
CPCT02210014T	CPCT02210014	0.54	Breast	Carcinoma	ER-positive/HER2-negative	Liver	0.0748513	MSS	1.90556	WT								NO	0.258854
CPCT02210017T	CPCT02210017	0.43	Breast	Carcinoma	ER-positive/HER2-negative	Liver	0.133963	MSS	2.5432	WT								NO	0.155121
CPCT02210020T	CPCT02210020	0.83	Breast	Carcinoma	ER-positive/HER2-negative	Liver	0.035327	MSS	1.04442	WT								NO	0.156984
CPCT02210023T	CPCT02210023	0.39	Colorectum			Liver	0.486534	MSS	24.0525	WT								NO	0.22751
CPCT02210024T	CPCT02210024	0.31	Colorectum			Liver	0.331235	MSS	7.6999	WT								NO	0
CPCT02210026T	CPCT02210026	0.7	Prostate			Lymph node	0.100035	MSS	2.4645	WT								NO	0.103022
CPCT02210027T	CPCT02210027	0.59	Colorectum			Liver	0.581322	MSS	8.66667	WT								NO	0
CPCT02210028T	CPCT02210028	0.63	Breast	Carcinoma	ER-positive/HER2-negative	Liver	0.206016	MSS	4.85799	WT								NO	0.149567
CPCT02210029T	CPCT02210029	0.25	Colorectum			Liver	0.680308	MSS	10.3715	WT								NO	0
CPCT02210031T	CPCT02210031	0.22	Pancreas			major duodenal papilla	0.0905911	MSS	3.59986	WT								NO	0.111182
CPCT02210033T	CPCT02210033	0.54	Esophagus			Liver	0.763554	MSS	14.9269	WT								NO	0.0307585
CPCT02210034T	CPCT02210034	0.38	Breast	Carcinoma	ER-positive/HER2-negative	Liver	0.117524	MSS	2.57363	WT								NO	0.0574718
CPCT02210035T	CPCT02210035	0.56	Breast	Carcinoma	ER-positive/HER2-negative	skin	0.104232	MSS	3.00735	WT								NO	0.119955
CPCT02210036T	CPCT02210036	0.37	Pancreas			Liver	0.370059	MSS	3.23155	WT								NO	0.114124
CPCT02210037T	CPCT02210037	0.71	Breast	Carcinoma	ER-positive/HER2-negative	Bone	0.104232	MSS	3.21686	WT								NO	0
CPCT02210039T	CPCT02210039	0.71	Breast	Carcinoma	ER-positive/HER2-negative	Liver	0.288213	MSS	6.92935	WT								NO	0.190855
CPCT02210040T	CPCT02210040	0.32	Urothelial tract	Carcinoma	Urothelial carcinoma	Liver	0.336831	MSS	5.83386	WT								NO	0.22667
CPCT02210041T	CPCT02210041	0.22	Colorectum			Primary	0.487933	MSS	9.09514	WT								NO	0
CPCT02210042T	CPCT02210042	0.23	Small intestine	Carcinoma		Liver	0.328786	MSS	5.63694	WT								NO	0
CPCT02210043T	CPCT02210043	0.86	Prostate			Liver	0.26198	MSS	3.8489	WT								NO	0
CPCT02210044T	CPCT02210044	0.83	Breast	Carcinoma		Lymph node	0.0766002	MSS	1.08464	WT								NO	0
CPCT02210045T	CPCT02210045	0.42	Esophagus			Lymph node	0.885974	MSS	16.2053	WT								NO	0.206098
CPCT02210046T	CPCT02210046	0.57	Ovary			Peritoneum	0.0752011	MSS	3.05107	WT								NO	0.18569
CPCT02210048T	CPCT02210048	0.3	Colorectum			Liver	0.242742	MSS	5.21476	WT								NO	0
CPCT02210050T	CPCT02210050	0.7	Colorectum			Liver	0.873033	MSS	5.71913	WT								NO	0.074211
CPCT02210053T	CPCT02210053	0.8	Breast	Carcinoma	ER-positive/HER2-negative	Liver	0.0884925	MSS	1.48164	WT								NO	0.0347218
CPCT02210054T	CPCT02210054	0.4	Pancreas			Lung	0.137111	MSS	2.26023	WT								NO	0.426758
CPCT02210056T	CPCT02210056	0.46	Uterus			Lymph node	0.124869	MSS	1.61665	WT								NO	0.741185
CPCT02210068T	CPCT02210068	0.46	Pancreas			Liver	0.148304	MSS	3.48583	WT								NO	0
CPCT02210070T	CPCT02210070	0.58	Colorectum			Liver	0.408534	MSS	6.0021	WT								NO	0.0653318
CPCT02210074T	CPCT02210074	0.36	Prostate			Lymph node	0.133963	MSS	1.52571	WT								NO	0.36681
CPCT02210077T	CPCT02210077	0.54	Urothelial tract	Carcinoma	Urothelial carcinoma	abdominal	0.249038	MSS	12.3323	WT								NO	0.0509047
CPCT02210085T	CPCT02210085	0.5	Prostate			Lymph node	0.170339	MSS	2.22036	WT								NO	0.422525
CPCT02220001T	CPCT02220001	0.86	Skin	Melanoma		Cutaneous	0.0248339	MSS	0.98461	WT								NO	0.0785266
CPCT02220002T	CPCT02220002	0.26	Uterus			Lymph node	0.0689052	MSS	1.88632	WT								NO	0.348945
CPCT02220006T	CPCT02220006	0.67	Ovary			cutane	0.130815	MSS	4.49353	WT								NO	0
CPCT02220007T	CPCT02220007	0.41	Esophagus			Bone	0.298356	MSS	6.60371	WT								NO	0.15471
CPCT02220008T	CPCT02220008	0.65	Breast	Carcinoma	ER-positive/HER2-negative	Bone	0.255334	MSS	7.3795	WT								NO	0.0452975
CPCT02220009T	CPCT02220009	0.32	Colorectum			Lung	0.418328	MSS	8.28716	WT								NO	0.23996
CPCT02220014T	CPCT02220014	0.67	Skin	Melanoma		Lymph node	0.0884925	MSS	3.1539	WT								NO	0.230707
CPCT02220015T	CPCT02220015	0.66	Colorectum				0.425673	MSS	4.38685	WT								NO	0.314806
CPCT02220019T	CPCT02220019	0.81	Colorectum			Liver	0.852746	MSS	12.4942	WT								NO	0.0980442
CPCT02220020T	CPCT02220020	0.54	Colorectum			Liver	0.46205	MSS	5.72368	WT								NO	0.0557878
CPCT02220022T	CPCT02220022	0.67	Colorectum			Liver	0.579573	MSS	8.58727	WT								NO	0.0486509
CPCT02220023T	CPCT02220023	0.33	Colorectum			sternum	0.433718	MSS	66.61	WT								NO	0.335572
CPCT02220024T	CPCT02220024	0.33	Colorectum			cutane	0.791536	MSS	12.3221	WT								NO	0.0578656
CPCT02220025T	CPCT02220025	0.49	Colorectum			Liver	0.792585	MSS	7.18083	WT								NO	0.281509
CPCT02220026T	CPCT02220026	0.57	Breast	Carcinoma	Triple negative	Lymph node	0.229451	MSS	8.25883	WT								NO	0.351072
CPCT02220027T	CPCT02220027	0.49	Colorectum			Liver	0.699895	MSS	7.57503	WT								NO	0
CPCT02220029T	CPCT02220029	0.35	Breast	Carcinoma	Triple negative	Lymph node	0.205317	MSS	27.8234	WT								NO	0.720008
CPCT02220032T	CPCT02220032	0.87	Small intestine			Liver	0.850647	MSS	11.5946	WT								NO	0
CPCT02220037T	CPCT02220037	0.35	Esophagus			abdomen left side	0.571179	MSS	10.7919	WT								NO	0.0678476
CPCT02220041T	CPCT02220041	0.44	Breast	Carcinoma	ER-positive/HER2-positive	abdominal wall	0.129416	MSS	7.3802	WT								NO	0.129479
CPCT02220043T	CPCT02220043	0.65	Small intestine			abdominal	0.52326	MSS	13.2875	WT								NO	0.026329
CPCT02220044T	CPCT02220044	0.56	Breast	Carcinoma	ER-positive/HER2-negative	Liver	0.105981	MSS	10.829	WT								NO	0
CPCT02220045T	CPCT02220045	0.64	Ovary			Lymph node	0.224904	MSS	10.7842	WT								NO	0.447967
CPCT02220050T	CPCT02220050	0.4	Colorectum	Melanoma		Lymph node	0.125219	MSS	6.6114	WT								NO	1.98986
CPCT02220059T	CPCT02220059	0.27	Colorectum			Liver	0.346625	MSS	6.97726	WT								NO	0
CPCT02220061T	CPCT02220061	0.64	Pancreas			Liver	0.376355	MSS	3.43232	WT								NO	0
CPCT02220064T	CPCT02220064	0.82	Prostate			Liver	0.228402	MSS	2.60581	WT								NO	0
CPCT02220067T	CPCT02220067	0.63	Colorectum			Liver	0.612452	MSS	9.18958	WT								NO	0
CPCT02230001T	CPCT02230001	0.21	Pancreas			Liver	0.0636586	MSS	1.33823	WT								NO	0.500788
CPCT02230002T	CPCT02230002	0.34	Breast	Carcinoma	Triple negative	Lymph node	0.176635	MSS	2.11438	WT								NO	0
CPCT02230003T	CPCT02230003	0.74	Colorectum			Liver	0.672963	MSS	7.51556	WT								NO	0.106587
CPCT02230004T	CPCT02230004	0.32	Bile duct	Carcinoma		Liver	0.164743	MSS	2.75306	WT								NO	0
CPCT02230005T	CPCT02230005	0.22	Colorectum			Primary	0.141658	MSS	2.89437	WT								NO	0.0612232
CPCT02230006T	CPCT02230006	0.41	Colorectum			Liver	0.786289	MSS	6.83666	WT								NO	0.128564
CPCT02230011T	CPCT02230011	0.71	Colorectum			Liver	0.0300804	MSS	0.9227	WT								NO	0.108243
CPCT02230013T	CPCT02230013	0.84	Lung	Carcinoma	Small cell carcinoma	Lung	0.154949	MSS	1.82826	WT								NO	0.183678
CPCT02230014T	CPCT02230014	0.61	Breast	Carcinoma	ER-positive/HER2-negative	Liver	0.3078	MSS	2.99091	WT								NO	0.136318
CPCT02230015T	CPCT02230015	0.52	Kidney	Carcinoma	Renal cell carcinoma	Liver	0.0573627	MSS	2.55334	WT								NO	0.0514097
CPCT02230016T	CPCT02230016	0.55	Breast	Carcinoma	ER-positive/HER2-negative	Liver	0.113676	MSS	6.8391	WT								NO	0
CPCT02230017T	CPCT02230017	0.81	Lung	Carcinoma	Small cell carcinoma	Liver	0.143407	MSS	5.17594	WT								NO	0.0286114
CPCT02230021T	CPCT02230021	0.72	Breast	Carcinoma	ER-negative/HER2-positive	Liver	0.178034	MSS	4.38895	WT								NO	0.0203275
CPCT02230022T	CPCT02230022	0.42	Breast	Carcinoma	ER-positive/HER2-positive	Lung	0.0996852	MSS	2.16369	WT								NO	0.286695
CPCT02230023T	CPCT02230023	0.61	Colorectum			cutaneous	0.489332	MSS	6.3036	WT								NO	0.0688306
CPCT02230024T	CPCT02230024	0.73	Colorectum			Liver	0.480588	MSS	5.32389	WT								NO	0.032519
CPCT02230025T	CPCT02230025	0.44	Breast	Carcinoma	ER-positive/HER2-positive	Primary	0.105282	MSS	3.6086	WT								NO	0
CPCT02230027T	CPCT02230027	0.59	Colorectum			Liver	0.6922	MSS	20.4614	WT								NO	0
CPCT02230028T	CPCT02230028	0.73	Breast	Carcinoma	ER-positive/HER2-positive	Liver	0.06156	MSS	11.5058	WT								NO	0
CPCT02230029T	CPCT02230029	0.43	Esophagus			Liver	0.540749	MSS	5.80693	WT								NO	0.132393
CPCT02230030T	CPCT02230030	0.77	Esophagus			Liver	0.684155	MSS	13.9619	WT								NO	0.0463906
CPCT02230033T	CPCT02230033	0.31	Kidney	Carcinoma	Renal cell carcinoma	Liver	0.0542148	MSS	1.77405	WT								NO	0.204455
CPCT02230034T	CPCT02230034	0.23	Esophagus			Lymph node	0.590066	MSS	8.67716	WT								NO	0.370501
CPCT02230035T	CPCT02230035	0.45	Pancreas			abdomen	0.221756	MSS	2.26863	WT								NO	0
CPCT02230036T	CPCT02230036	0.49	Breast	Carcinoma	ER-positive/HER2-negative	Peritoneum	0.0479189	MSS	2.22211	WT								NO	0.0849251
CPCT02230039T	CPCT02230039	0.54	Esophagus			Liver	1.21371	MSS	39.9482	WT								NO	0.0646628
CPCT02230043T	CPCT02230043	0.73	Unknown	Carcinoma	Neuroendocrine carcinoma	Lymph node	0.196222	MSS	2.85869	WT								NO	0.0791679
CPCT02230044T	CPCT02230044	0.63	Breast	Carcinoma	ER-positive/HER2-negative	Liver	0.0657573	MSS	1.03987	WT								NO	0.120219
CPCT02230047T	CPCT02230047	0.58	Breast	Carcinoma	ER-positive/HER2-negative	Liver	0.0930395	MSS	5.80238	WT								NO	0.0950673
CPCT02230049T	CPCT02230049	0.83	Unknown	Carcinoma		Liver	0.147254	MSS	7.00315	WT								NO	0.0259518
CPCT02230050T	CPCT02230050	0.42	Ovary			infraclaviculare	0.210913	MSS	10.9839	WT								NO	0.20933
CPCT02230053T	CPCT02230053	0.24	Colorectum			colon	0.878629	MSS	9.98531	WT								NO	0
CPCT02230055T	CPCT02230055	0.43	Colorectum			Liver	0.424624	MSS	9.14725	WT								NO	0
CPCT02230056T	CPCT02230056	0.73	Urothelial tract			Lymph node	2.02833	MSS	27.7891	WT								NO	0.144568
CPCT02230067T	CPCT02230067	0.78	Colorectum			Liver	0.493879	MSS	5.37601	WT								NO	0.0447917
CPCT02230070T	CPCT02230070	0.65	Esophagus			Lymph node	1.02798	MSS	11.4012	WT								NO	0
CPCT02230071T	CPCT02230071	0.22	Breast	Carcinoma	ER-positive/HER2-negative	Liver	0.0325289	MSS	4.02204	WT								NO	0.31517
CPCT02230073T	CPCT02230073	0.41	Colorectum			Peritoneum	0.586919	MSS	5.03778	WT								NO	0.104594
CPCT02230074T	CPCT02230074	0.79	Breast	Carcinoma	ER-positive/HER2-negative	Liver	0.0640084	MSS	0.929346	WT								NO	0
CPCT02230075T	CPCT02230075	0.23	Bile duct	Carcinoma		Liver	0.0916404	MSS	1.39979	WT								NO	0
CPCT02230077T	CPCT02230077	0.78	Colorectum			Liver	0.448758	MSS	13.5282	WT								NO	0.0390417
CPCT02230078T	CPCT02230078	0.46	Colorectum			abdominal	0.523959	MSS	10.3109	WT								NO	0.213469
CPCT02230079T	CPCT02230079	0.62	Kidney			Lymph node	0.140958	MSS	4.01784	WT								NO	0
CPCT02230082T	CPCT02230082	0.77	Ovary			Peritoneum	0.0556139	MSS	2.81217	WT								NO	0.0753318
CPCT02230087T	CPCT02230087	0.79	Colorectum			Liver	0.720881	MSS	6.9164	WT								NO	0.252797
CPCT02230089T	CPCT02230089	0.33	Breast	Carcinoma	Triple negative	skin/ subcutaneous	0.145855	MSS	5.6191	WT								NO	0
CPCT02230090T	CPCT02230090	0.57	Colorectum			Lymph node	0.568031	MSS	8.44386	WT								NO	0.0374274
CPCT02230091T	CPCT02230091	0.67	Prostate			Lymph node	0.149003	MSS	3.16439	WT								NO	0
CPCT02230095T	CPCT02230095	0.88	Breast	Carcinoma	ER-positive/HER2-negative	omentale soft tissue	0.0556139	MSS	0.9993	WT								NO	0
CPCT02230097T	CPCT02230097	0.22	Esophagus			Liver	0.193424	MSS	6.9192	WT								NO	0
CPCT02230098T	CPCT02230098	0.69	Mesothelium	Malignant mesothelioma		Peritoneum	1.09129	MSS	7.05456	BIALLELIC_MUT	45007842	G	T	c.289G>T	p.Glu97*	stop_gained	HIGH	YES	0.227962
CPCT02230099T	CPCT02230099	0.53	Breast	Carcinoma	ER-positive/HER2-negative	Liver	0.21511	MSS	12.3036	WT								NO	0.186193
CPCT02230101T	CPCT02230101	0.2	Breast	Carcinoma	ER-negative/HER2-positive	Lymph node	0.133963	MSS	4.47324	WT								NO	0.615727
CPCT02230102T	CPCT02230102	0.91	Prostate			Lymph node	0.104932	MSS	1.41168	WT								NO	0
CPCT02230108T	CPCT02230108	0.74	Prostate			Liver	0.254984	MSS	3.27002	WT								NO	0
CPCT02230117T	CPCT02230117	0.86	Colorectum			Liver	0.899615	MSS	8.78839	WT								NO	0
CPCT02230118T	CPCT02230118	0.56	Breast	Carcinoma	ER-positive/HER2-negative	Liver	0.0933893	MSS	7.21686	WT								NO	0.138852
CPCT02240001T	CPCT02240001	0.57	Breast	Carcinoma	Triple negative	Liver	0.404337	MSS	4.0696	WT								NO	0
CPCT02240003T	CPCT02240003	0.43	Breast	Carcinoma	Triple negative	axillair	0.208115	MSS	3.80797	WT								NO	0.0655719
CPCT02240005T	CPCT02240005	0.4	Breast	Carcinoma	ER-positive/HER2-negative	Lymph node	0.101784	MSS	4.97901	WT								NO	0
CPCT02240007T	CPCT02240007	0.23	Colorectum			Liver	0.194823	MSS	4.09724	WT								NO	0.439132
CPCT02240008T	CPCT02240008	0.53	Breast	Carcinoma	ER-positive/HER2-negative	Lymph node	0.10808	MSS	4.01329	WT								NO	0.268416
CPCT02240010T	CPCT02240010	0.54	Colorectum			Liver	0.768101	MSS	8.87443	WT								NO	0.0292527
CPCT02240011T	CPCT02240011	0.35	Breast	Carcinoma	ER-positive/HER2-negative	Liver	0.100735	MSS	2.62574	WT								NO	0.351098
CPCT02240012T	CPCT02240012	0.66	Colorectum			Liver	0.409234	MSS	7.34627	WT								NO	0
CPCT02240013T	CPCT02240013	0.72	Lung	Carcinoma	Non-small cell carcinoma	CNS	0.175586	MSS	4.6121	WT								NO	0
CPCT02250001T	CPCT02250001	0.32	Pancreas			Liver	0.143057	MSS	3.81252	WT								NO	0.117958
CPCT02250002T	CPCT02250002	0.25	Pancreas			Liver	0.0937391	MSS	1.76355	WT								NO	0
CPCT02250006T	CPCT02250006	0.43	Pancreas			Liver	0.134662	MSS	4.54914	WT								NO	0.401317
CPCT02250007T	CPCT02250007	0.66	Breast	Carcinoma	Triple negative	Liver	0.0598111	MSS	2.81427	WT								NO	0.0941301
CPCT02250011T	CPCT02250011	0.36	Colorectum			subcutaneous	0.818118	MSS	20.1567	WT								NO	0.994748
CPCT02260001T	CPCT02260001	0.86	Prostate			paravertebral	0.159846	MSS	3.77615	WT								NO	0.133965
CPCT02260008T	CPCT02260008	0.83	Breast	Carcinoma	Triple negative	Liver	0.248339	MSS	2.88877	WT								NO	0.0282987
CPCT02260012T	CPCT02260012	0.37	Pancreas			Peritoneum	0.218258	MSS	1.98426	WT								NO	0.24819
CPCT02260015T	CPCT02260015	0.56	Uterus			Lymph node	0.253585	MSS	3.72543	WT								NO	0.181744
CPCT02260016T	CPCT02260016	0.58	Prostate			Liver	0.265827	MSS	3.24064	WT								NO	0.0876151
CPCT02260017T	CPCT02260017	0.72	Uterus			Abdominal wall	0.270024	MSS	7.09479	HOMDEL								YES	0.0861063
CPCT02260021T	CPCT02260021	0.32	Bile duct	Carcinoma		Liver	0.0821966	MSS	1.10353	WT								NO	0.13349
CPCT02270001T	CPCT02270001	0.49	Colorectum			Liver	0.781042	MSS	12.4662	WT								NO	0
CPCT02270003T	CPCT02270003	0.25	Urothelial tract	Carcinoma	Urothelial carcinoma	Intra abdominal (soft tissue)	0.0766002	MSS	6.40679	WT								NO	0
[truncated: 258 more rows]
